# Supplementary material for: Outside any therapeutic trial prescription of hydroxychloroquine for hospitalized patients with covid-19 during the first wave of the pandemic: A national inquiry of prescription patterns among French hospitalists
Source: PLoS One. 2022 Jan 21;17(1):e0261843. doi: 10.1371/journal.pone.0261843 (PMC8782345; doi:10.1371/journal.pone.0261843)
Supplement: S1 File — (XLSX) [file pone.0261843.s009.xlsx]

## Sheet: Answers to questionnaire 1
You are ?	You have been practicing since ?	Your specialty is:	You have taken care of Covid-19 patients in a service belonging to	Have you ever prescribed hydroxychloroquine before the Covid-19 epidemic for another indication?	Is there (has there been) a common procedure for prescribing HCQ in your department ?	In this case, the procedure is (was)	Have you ever prescribed treatment with HCQ in one or more Covid-19 patient (s) when you were in charge (excluding prospective randomized trial) ?	Is this treatment with HCQ initiated in one (or more) patient (s) who were (are) under your responsibility when it was started ?	For what reason (s) did you not initiate treatment with HCQ yourself on one of your patients during the Covid-19 epidemic (excluding a therapeutic trial)? (many possible responses)	In the case of a patient transferred to HCQ in your area, what do you do (do) regarding the prescription of HCQ (in the absence of any contraindication) ?	For what reason (s) did you not prescribe HCQ during the Covid-19 epidemic (excluding prospective randomized trial)? (many possible responses)	Are you in the situation where all your patients were included in prospective randomized trials?	If all of your patients had not been included in therapeutic trials, would you have potentially prescribed HCQ?	Why ? (many possible responses)	You would have prescribed HCQ in your Covid patients. For what reasons) ? (many possible responses)	Have you prescribed HCQ in prospective randomized trial (s)?	Have you prescribed the following treatments during the Covid-19 epidemic? (multiple answers possible) [Lopinavir / ritonavir]	Have you prescribed the following treatments during the Covid-19 epidemic? (multiple answers possible) [Remdesivir]	Have you prescribed the following treatments during the Covid-19 epidemic? (multiple answers possible) [Anti IL6 (tocilizumab, sarilumab)]	Have you prescribed the following treatments during the Covid-19 epidemic? (multiple answers possible) [Anti IL1 (anakinra)]	Have you prescribed the following treatments during the Covid-19 epidemic? (multiple answers possible) [Plasma de convalescent]	Have you prescribed the following treatments during the Covid-19 epidemic? (multiple answers possible) [Corticoïdes]	Have you prescribed the following treatments during the Covid-19 epidemic? (multiple answers possible) [Autres]	Have you prescribed the following treatments during the Covid-19 epidemic? (multiple answers possible) [Aucun de ces traitements]	How do you assess the quality of this questionnaire?
a man	30 years or more	Infectious Diseases	a teaching public hospital	No	No		No				No indication according to current data available from medical science, You consider it unethical to prescribe a treatment that has not been validated outside of therapeutic trials, no robust data in favor of the use	Yes	No	No indication according to current data available from medical science, no robust data in favor of its use		Yes	Excluding therapeutic trial , As part of a therapeutic trial	As part of a therapeutic trial	As part of a therapeutic trial	Excluding therapeutic trial	Excluding therapeutic trial	Excluding therapeutic trial			5
a man	0-4 years	Internal medicine	a non teaching public hospital	Yes	Yes	to discuss collegially on a case-by-case basis the patients to whom HCQ will be offered	Yes	Yes		Continuation of the HCQ by ensuring the agreement of the patient and / or his entourage (trusted person / guardian), Rediscussion of the indication of HCQ						No								Excluding therapeutic trial	7
a man	0-4 years	Internal medicine	a teaching public hospital	Yes	No		No				No indication according to current data available from medical science, You consider it unethical to prescribe a treatment that has not been validated outside of therapeutic trials	No				Yes						Excluding therapeutic trial			5
a woman	20-29 years	Geriatrics, General medicine	a non teaching public hospital	No	Yes	to leave the initiative to prescribe HCQ to the discretion of each practitioner	Yes	Yes		Continuation of the HCQ by ensuring the agreement of the patient and / or his entourage (trusted person / guardian), Rediscussion of the indication of HCQ, Stopping HCQ by ensuring the agreement of the patient and / or his entourage (trusted person / guardian)						No							Excluding therapeutic trial	Excluding therapeutic trial , As part of a therapeutic trial	8
a man	30 years or more	Internal medicine	a teaching public hospital	Yes	No		No				No indication according to current data available from medical science, You are opposed to an off-label prescription, You consider it unethical to prescribe a treatment that has not been validated outside of therapeutic trials, Lack of official recommendations in favor of the prescription of HCQ (Learned Societies, Academy of Medicine, Order), Fear of potential side effects	No				No			As part of a therapeutic trial			Excluding therapeutic trial			7
a man	20-29 years	Internal medicine	a private hospital	Yes	Yes	to suggest that certain hospitalized patients receive HCQ according to predefined criteria	Yes	Yes		Continuation of the HCQ according to the modalities of the colleagues who initiated it, Rediscussion of the indication of HCQ, Stopping HCQ by ensuring the agreement of the patient and / or his entourage (trusted person / guardian)						Yes	Excluding therapeutic trial		Excluding therapeutic trial	As part of a therapeutic trial		Excluding therapeutic trial	Excluding therapeutic trial		8
a man	20-29 years	Internal medicine	a teaching public hospital	Yes	No		Yes	Yes		Continuation of the HCQ according to the modalities of the colleagues who initiated it						Yes	Excluding therapeutic trial , As part of a therapeutic trial	As part of a therapeutic trial				Excluding therapeutic trial			8
a woman	20-29 years	Rheumatology	a teaching public hospital, a non teaching public hospital	Yes	Yes	to prescribe HCQ only to patients who request it	No				No indication according to current data available from medical science, You consider it unethical to prescribe a treatment that has not been validated outside of therapeutic trials, Lack of official recommendations in favor of the prescription of HCQ (Learned Societies, Academy of Medicine, Order)	No				No								Excluding therapeutic trial	7
a man	5-9 years	Infectious Diseases	a teaching public hospital	Yes	Yes	to suggest that certain hospitalized patients receive HCQ according to predefined criteria	Yes	Yes		Rediscussion of the indication of HCQ						Yes	As part of a therapeutic trial		As part of a therapeutic trial			Excluding therapeutic trial , As part of a therapeutic trial			5
a man	10-19 years	Internal medicine	a teaching public hospital	Yes	Yes	to suggest that certain hospitalized patients receive HCQ according to predefined criteria	Yes	Yes		Continuation of the HCQ according to the modalities of the colleagues who initiated it, Rediscussion of the indication of HCQ						No			As part of a therapeutic trial	As part of a therapeutic trial					7
a woman	10-19 years	Internal medicine, Infectious Diseases	a teaching public hospital	Yes	No		No				Lack of official recommendations in favor of the prescription of HCQ (Learned Societies, Academy of Medicine, Order), Fear of potential side effects	No				No	Excluding therapeutic trial , As part of a therapeutic trial		Excluding therapeutic trial , As part of a therapeutic trial			Excluding therapeutic trial			8
a man	30 years or more	Infectious Diseases	a teaching public hospital	Yes	No		No				No indication according to current data available from medical science	No				No								Excluding therapeutic trial	4
a man	10-19 years	Internal medicine, Infectious Diseases	a teaching public hospital	Yes	Yes	to suggest that certain hospitalized patients receive HCQ according to predefined criteria	Yes	Yes		Rediscussion of the indication of HCQ, Stopping HCQ by ensuring the agreement of the patient and / or his entourage (trusted person / guardian)						No	Excluding therapeutic trial					Excluding therapeutic trial	Excluding therapeutic trial		5
a woman	10-19 years	Others	a teaching public hospital	Yes	No		No				A collegial discussion was not organized in your department, Lack of official recommendations in favor of the prescription of HCQ (Learned Societies, Academy of Medicine, Order)	No				Yes								Excluding therapeutic trial	7
a woman	20-29 years	General medicine	a non teaching public hospital	Yes	Yes	to suggest that certain hospitalized patients receive HCQ according to predefined criteria	Yes	Yes		Continuation of the HCQ by ensuring the agreement of the patient and / or his entourage (trusted person / guardian), Rediscussion of the indication of HCQ						No						Excluding therapeutic trial	Excluding therapeutic trial		8
a woman	0-4 years	Internal medicine	a teaching public hospital	Yes	No		Yes	Yes		Continuation of the HCQ according to the modalities of the colleagues who initiated it						No								Excluding therapeutic trial , As part of a therapeutic trial	10
a man	20-29 years	Internal medicine	a teaching public hospital	Yes	No		No				No indication according to current data available from medical science, Lack of official recommendations in favor of the prescription of HCQ (Learned Societies, Academy of Medicine, Order)	No				Yes								Excluding therapeutic trial , As part of a therapeutic trial	8
a woman	10-19 years	Internal medicine	a teaching public hospital	Yes	No		No				No indication according to current data available from medical science, You consider it unethical to prescribe a treatment that has not been validated outside of therapeutic trials	No				No								Excluding therapeutic trial , As part of a therapeutic trial	7
a man	0-4 years	Infectious Diseases	a teaching public hospital	Yes	Yes	to suggest that certain hospitalized patients receive HCQ according to predefined criteria	Yes	Yes		Continuation of the HCQ by ensuring the agreement of the patient and / or his entourage (trusted person / guardian)						No	Excluding therapeutic trial					Excluding therapeutic trial	Excluding therapeutic trial		6
a man	20-29 years	Internal medicine	a teaching public hospital	Yes	No		No				No indication according to current data available from medical science, Lack of official recommendations in favor of the prescription of HCQ (Learned Societies, Academy of Medicine, Order)	No				No			Excluding therapeutic trial , As part of a therapeutic trial	As part of a therapeutic trial		Excluding therapeutic trial			8
a man	5-9 years	Internal medicine	a teaching public hospital	Yes	Yes	to suggest that certain hospitalized patients receive HCQ according to predefined criteria	Yes	Yes		Continuation of the HCQ by ensuring the agreement of the patient and / or his entourage (trusted person / guardian), Rediscussion of the indication of HCQ						No							As part of a therapeutic trial	Excluding therapeutic trial	8
a woman	0-4 years	Internal medicine, Infectious Diseases	a non teaching public hospital	Yes	No		Yes	No	No indication according to current data available from medical science, Refusal of the patient or his entourage, Fear of potential side effects	Continuation of the HCQ by ensuring the agreement of the patient and / or his entourage (trusted person / guardian)						No			Excluding therapeutic trial			Excluding therapeutic trial		As part of a therapeutic trial	6
a man	10-19 years	Others	a non teaching public hospital	No	Yes	to suggest that certain hospitalized patients receive HCQ according to predefined criteria	No				None of your patients met the criteria provided for in your service by you or collegially	No				No								Excluding therapeutic trial	7
a man	20-29 years	Infectious Diseases	a teaching public hospital	Yes	Yes	to discuss collegially on a case-by-case basis the patients to whom HCQ will be offered	No				No indication according to current data available from medical science, Lack of official recommendations in favor of the prescription of HCQ (Learned Societies, Academy of Medicine, Order)	No				Yes	Excluding therapeutic trial , As part of a therapeutic trial	As part of a therapeutic trial	As part of a therapeutic trial	As part of a therapeutic trial		Excluding therapeutic trial			9
a woman	5-9 years	Geriatrics	a teaching public hospital	No	Yes	to suggest that certain hospitalized patients receive HCQ according to predefined criteria	No				Elderly and fragile patient with contraindications	No				No								Excluding therapeutic trial	8
a woman	5-9 years	Internal medicine, Vascular medicine	a teaching public hospital	Yes	Yes	to suggest that certain hospitalized patients receive HCQ according to predefined criteria	Yes	Yes		Rediscussion of the indication of HCQ						No	Excluding therapeutic trial		Excluding therapeutic trial			Excluding therapeutic trial			5
a man	10-19 years	Internal medicine	a teaching public hospital	Yes	Yes	to suggest that certain hospitalized patients receive HCQ according to predefined criteria	Yes	Yes		Rediscussion of the indication of HCQ						No	Excluding therapeutic trial		Excluding therapeutic trial			Excluding therapeutic trial	Excluding therapeutic trial		10
a woman	5-9 years	Internal medicine	a non teaching public hospital	Yes	Yes	to discuss collegially on a case-by-case basis the patients to whom HCQ will be offered	Yes	Yes		Continuation of the HCQ by ensuring the agreement of the patient and / or his entourage (trusted person / guardian)						Yes								Excluding therapeutic trial , As part of a therapeutic trial	7
a man	10-19 years	Infectious Diseases	a teaching public hospital	Yes	Yes	to suggest that certain hospitalized patients receive HCQ according to predefined criteria	Yes	Yes		Continuation of the HCQ by ensuring the agreement of the patient and / or his entourage (trusted person / guardian), Rediscussion of the indication of HCQ						No	Excluding therapeutic trial					Excluding therapeutic trial	Excluding therapeutic trial		8
a man	0-4 years	Internal medicine	a non teaching public hospital	Yes	Yes	to suggest that certain hospitalized patients receive HCQ according to predefined criteria	Yes	Yes		Continuation of the HCQ by ensuring the agreement of the patient and / or his entourage (trusted person / guardian)						No								Excluding therapeutic trial , As part of a therapeutic trial	8
a man	10-19 years	Internal medicine	a teaching public hospital	Yes	No		No				No indication according to current data available from medical science, Lack of official recommendations in favor of the prescription of HCQ (Learned Societies, Academy of Medicine, Order), Fear of potential side effects	No				No			As part of a therapeutic trial			Excluding therapeutic trial			5
a man	30 years or more	Internal medicine	a teaching public hospital	Yes	No		Yes	Yes		Continuation of the HCQ according to the modalities of the colleagues who initiated it						No						Excluding therapeutic trial			8
a man	20-29 years	Geriatrics	a non teaching public hospital	Yes	No		No				No indication according to current data available from medical science, You did not ask yourself the question of prescribing, You consider it unethical to prescribe a treatment that has not been validated outside of therapeutic trials, Lack of official recommendations in favor of the prescription of HCQ (Learned Societies, Academy of Medicine, Order), Fear of potential side effects	No				No								Excluding therapeutic trial , As part of a therapeutic trial	7
a man	30 years or more	Internal medicine	a teaching public hospital	Yes	Yes	to suggest that certain hospitalized patients receive HCQ according to predefined criteria	Yes	Yes		Rediscussion of the indication of HCQ						No								Excluding therapeutic trial , As part of a therapeutic trial	6
a man	20-29 years	Hematology - Oncology	a non teaching public hospital	Yes	No		Yes	Yes		Continuation of the HCQ according to the modalities of the colleagues who initiated it, Continuation of the HCQ by ensuring the agreement of the patient and / or his entourage (trusted person / guardian)						No	Excluding therapeutic trial					Excluding therapeutic trial			7
a man	5-9 years	Infectious Diseases	a teaching public hospital	Yes	No		No				No indication according to current data available from medical science, Lack of official recommendations in favor of the prescription of HCQ (Learned Societies, Academy of Medicine, Order), Fear of potential side effects	No				Yes	Excluding therapeutic trial	Excluding therapeutic trial				Excluding therapeutic trial			8
a woman	0-4 years	Cardiology	a teaching public hospital	No	Yes	to suggest that certain hospitalized patients receive HCQ according to predefined criteria	Yes	Yes		Rediscussion of the indication of HCQ						No	Excluding therapeutic trial					Excluding therapeutic trial			5
a man	30 years or more	Internal medicine	a non teaching public hospital	Yes	Yes	to leave the initiative to prescribe HCQ to the discretion of each practitioner	No				No indication according to current data available from medical science, You consider it unethical to prescribe a treatment that has not been validated outside of therapeutic trials, Lack of official recommendations in favor of the prescription of HCQ (Learned Societies, Academy of Medicine, Order)	No				No								Excluding therapeutic trial	9
a woman	0-4 years	General medicine	a non teaching public hospital	Yes	Yes	to suggest that certain hospitalized patients receive HCQ according to predefined criteria	No				Fear of potential side effects	No				No						Excluding therapeutic trial			8
a man	30 years or more	Hematology - Oncology, Others	a non teaching public hospital	No	Yes	to leave the initiative to prescribe HCQ to the discretion of each practitioner	No				No indication according to current data available from medical science, You consider it unethical to prescribe a treatment that has not been validated outside of therapeutic trials, Lack of official recommendations in favor of the prescription of HCQ (Learned Societies, Academy of Medicine, Order), Fear that HCQ could worsen Covid-19 disease, Fear of potential side effects	No				No								Excluding therapeutic trial , As part of a therapeutic trial	8
a man	10-19 years	Infectious Diseases, Others	a teaching public hospital	Yes	No		No				No indication according to current data available from medical science, You consider it unethical to prescribe a treatment that has not been validated outside of therapeutic trials, Fear of potential side effects	Yes	No	No indication according to current data available from medical science, You consider it unethical to prescribe an invalid treatment outside of a therapeutic trial,Fear of potential side effects of HCQ		Yes	As part of a therapeutic trial	Excluding therapeutic trial				As part of a therapeutic trial			7
a man	5-9 years	Internal medicine	a teaching public hospital	Yes	No		No				No indication according to current data available from medical science	Yes	No	No indication according to current data available from medical science		Yes	As part of a therapeutic trial	As part of a therapeutic trial							5
a man	20-29 years	Internal medicine	a teaching public hospital	Yes	Yes	to discuss collegially on a case-by-case basis the patients to whom HCQ will be offered	Yes	Yes		Rediscussion of the indication of HCQ						No			Excluding therapeutic trial	As part of a therapeutic trial		Excluding therapeutic trial	As part of a therapeutic trial		4
a man	20-29 years	Internal medicine	a teaching public hospital	Yes	Yes	to discuss collegially on a case-by-case basis the patients to whom HCQ will be offered	Yes	Yes		Rediscussion of the indication of HCQ						No			Excluding therapeutic trial	As part of a therapeutic trial		Excluding therapeutic trial	As part of a therapeutic trial		4
a woman	20-29 years	Others	a non teaching public hospital	Yes	Yes	to suggest that certain hospitalized patients receive HCQ according to predefined criteria	Yes	Yes		Continuation of the HCQ by ensuring the agreement of the patient and / or his entourage (trusted person / guardian)						No						Excluding therapeutic trial			7
a man	10-19 years	Infectious Diseases	a non teaching public hospital	Yes	No		No				No indication according to current data available from medical science, You consider it unethical to prescribe a treatment that has not been validated outside of therapeutic trials, Lack of official recommendations in favor of the prescription of HCQ (Learned Societies, Academy of Medicine, Order)	No				No						Excluding therapeutic trial			8
a man	10-19 years	Pulmonology	a teaching public hospital	No	Yes	to discuss collegially on a case-by-case basis the patients to whom HCQ will be offered	Yes	Yes		Continuation of the HCQ by ensuring the agreement of the patient and / or his entourage (trusted person / guardian), Rediscussion of the indication of HCQ						No				Excluding therapeutic trial		Excluding therapeutic trial			7
a woman	0-4 years	General medicine	a teaching public hospital	No	Yes	to suggest that certain hospitalized patients receive HCQ according to predefined criteria	No				You are opposed to an off-label prescription, You consider it unethical to prescribe a treatment that has not been validated outside of therapeutic trials, Lack of official recommendations in favor of the prescription of HCQ (Learned Societies, Academy of Medicine, Order)	No				No								Excluding therapeutic trial , As part of a therapeutic trial	6
a woman	5-9 years	Others	a teaching public hospital	No	Yes	never to prescribe HCQ in the department?	No				Fear of reactions or opinions from my colleagues, The interest would probably be earlier in the disease, so patients not yet hospitalized (rather in cities where it is prohibited)	No				No						Excluding therapeutic trial	Excluding therapeutic trial		5
a woman	0-4 years	Infectious Diseases	a teaching public hospital	Yes	No		No				You consider it unethical to prescribe a treatment that has not been validated outside of therapeutic trials, Lack of official recommendations in favor of the prescription of HCQ (Learned Societies, Academy of Medicine, Order), Fear of potential side effects	No				Yes	Excluding therapeutic trial							As part of a therapeutic trial	8
a man	20-29 years	Internal medicine	a teaching public hospital	Yes	No		No				No indication according to current data available from medical science, Fear of potential side effects	No				Yes	As part of a therapeutic trial	As part of a therapeutic trial	As part of a therapeutic trial						8
a man	5-9 years	Internal medicine	a teaching public hospital	Yes	Yes	to discuss collegially on a case-by-case basis the patients to whom HCQ will be offered	Yes	Yes		Continuation of the HCQ according to the modalities of the colleagues who initiated it, Continuation of the HCQ by ensuring the agreement of the patient and / or his entourage (trusted person / guardian)						No						Excluding therapeutic trial			7
a man	0-4 years	Internal medicine	a non teaching public hospital	Yes	Yes	to discuss collegially on a case-by-case basis the patients to whom HCQ will be offered	Yes	Yes		Continuation of the HCQ according to the modalities of the colleagues who initiated it						No			Excluding therapeutic trial			Excluding therapeutic trial			8
a man	20-29 years	Infectious Diseases	a non teaching public hospital	Yes	Yes	to discuss collegially on a case-by-case basis the patients to whom HCQ will be offered	Yes	Yes		Rediscussion of the indication of HCQ						No	Excluding therapeutic trial					Excluding therapeutic trial			7
a man	10-19 years	Internal medicine	a non teaching public hospital	Yes	Yes	to discuss collegially on a case-by-case basis the patients to whom HCQ will be offered	Yes	No	No indication according to current data available from medical science, You consider it unethical to prescribe a treatment that has not been validated outside of therapeutic trials, Lack of official recommendations in favor of the prescription of HCQ (Learned Societies, Academy of Medicine, Order), Fear of potential side effects	Continuation of the HCQ according to the modalities of the colleagues who initiated it						No						Excluding therapeutic trial			8
a man	10-19 years	Internal medicine, Infectious Diseases	a non teaching public hospital	Yes	Yes	never to prescribe HCQ in the department?	No				No indication according to current data available from medical science, You consider it unethical to prescribe a treatment that has not been validated outside of therapeutic trials, Lack of official recommendations in favor of the prescription of HCQ (Learned Societies, Academy of Medicine, Order), Fear of potential side effects	No				Yes	Excluding therapeutic trial								8
a woman	0-4 years	Infectious Diseases	a non teaching public hospital	Yes	Yes	to suggest that certain hospitalized patients receive HCQ according to predefined criteria	Yes	Yes		Rediscussion of the indication of HCQ						No						Excluding therapeutic trial			7
a woman	5-9 years	Internal medicine, Infectious Diseases	a teaching public hospital, a non teaching public hospital	Yes	Yes	to discuss collegially on a case-by-case basis the patients to whom HCQ will be offered	Yes	Yes		Continuation of the HCQ according to the modalities of the colleagues who initiated it						No	Excluding therapeutic trial					Excluding therapeutic trial			6
a man	20-29 years	Vascular medicine	a teaching public hospital	No	Yes	to suggest that certain hospitalized patients receive HCQ according to predefined criteria	No				You did not ask yourself the question of prescribing	Yes	Je ne sais pas			Yes	As part of a therapeutic trial		As part of a therapeutic trial			As part of a therapeutic trial			8
a woman	10-19 years	Others	a teaching public hospital	No	No		No				No indication according to current data available from medical science, Lack of official recommendations in favor of the prescription of HCQ (Learned Societies, Academy of Medicine, Order)	No				Yes	As part of a therapeutic trial		As part of a therapeutic trial	As part of a therapeutic trial		Excluding therapeutic trial			9
a woman	5-9 years	Others	a non teaching public hospital	No	Yes	to discuss collegially on a case-by-case basis the patients to whom HCQ will be offered	No				No indication according to current data available from medical science, Lack of official recommendations in favor of the prescription of HCQ (Learned Societies, Academy of Medicine, Order), Fear of potential side effects, None of your patients met the criteria provided for in your service by you or collegially	No				No								Excluding therapeutic trial	7
a woman	20-29 years	Infectious Diseases	a teaching public hospital	No	Yes	never to prescribe HCQ in the department?	No				No indication according to current data available from medical science, You consider it unethical to prescribe a treatment that has not been validated outside of therapeutic trials, Lack of official recommendations in favor of the prescription of HCQ (Learned Societies, Academy of Medicine, Order)	Yes	No	No indication according to current data available from medical science, You consider it unethical to prescribe an invalid treatment outside of a therapeutic trial, Lack of official recommendations in favor of the prescription of HCQ (Learned Societies, Academy of Medicine, Order)		Yes	Excluding therapeutic trial , As part of a therapeutic trial	As part of a therapeutic trial	As part of a therapeutic trial	As part of a therapeutic trial		Excluding therapeutic trial , As part of a therapeutic trial	As part of a therapeutic trial		8
a man	5-9 years	Infectious Diseases	a non teaching public hospital	No	Yes	to suggest that certain hospitalized patients receive HCQ according to predefined criteria	Yes	Yes		Rediscussion of the indication of HCQ						Yes						Excluding therapeutic trial			8
a man	10-19 years	Internal medicine	a teaching public hospital	Yes	Yes	to discuss collegially on a case-by-case basis the patients to whom HCQ will be offered	Yes	No	No indication according to current data available from medical science, Lack of official recommendations in favor of the prescription of HCQ (Learned Societies, Academy of Medicine, Order), Fear that HCQ could worsen Covid-19 disease	Continuation of the HCQ according to the modalities of the colleagues who initiated it						No								Excluding therapeutic trial , As part of a therapeutic trial	9
a man	20-29 years	Internal medicine	a teaching public hospital	Yes	Yes	never to prescribe HCQ in the department?	No				No indication according to current data available from medical science, You are opposed to an off-label prescription, You consider it unethical to prescribe a treatment that has not been validated outside of therapeutic trials, Fear of medico-legal consequences, Fear of potential side effects	No				No			Excluding therapeutic trial , As part of a therapeutic trial	Excluding therapeutic trial , As part of a therapeutic trial	Excluding therapeutic trial , As part of a therapeutic trial	Excluding therapeutic trial , As part of a therapeutic trial	Excluding therapeutic trial , As part of a therapeutic trial		10
a man	10-19 years	Geriatrics	a teaching public hospital	No	No		No				No indication according to current data available from medical science, Lack of official recommendations in favor of the prescription of HCQ (Learned Societies, Academy of Medicine, Order), Fear of medico-legal consequences, Fear that HCQ could worsen Covid-19 disease, Fear of potential side effects	No				No	Excluding therapeutic trial , As part of a therapeutic trial					Excluding therapeutic trial , As part of a therapeutic trial		As part of a therapeutic trial	7
a man	0-4 years	Infectious Diseases	a teaching public hospital	Yes	No		Yes	Yes		Rediscussion of the indication of HCQ						No	Excluding therapeutic trial , As part of a therapeutic trial	As part of a therapeutic trial	As part of a therapeutic trial	As part of a therapeutic trial		Excluding therapeutic trial			2
a man	30 years or more	Internal medicine	a teaching public hospital	Yes	No		Yes	Yes		Continuation of the HCQ according to the modalities of the colleagues who initiated it						No	Excluding therapeutic trial , As part of a therapeutic trial	As part of a therapeutic trial	As part of a therapeutic trial			Excluding therapeutic trial			8
a woman	20-29 years	Infectious Diseases	a teaching public hospital	Yes	Yes	to suggest that certain hospitalized patients receive HCQ according to predefined criteria	Yes	Yes		Rediscussion of the indication of HCQ						Yes	As part of a therapeutic trial	As part of a therapeutic trial				Excluding therapeutic trial			8
a man	20-29 years	General medicine	a non teaching public hospital	No	No		No				You did not ask yourself the question of prescribing	No				No								Excluding therapeutic trial , As part of a therapeutic trial	5
a man	20-29 years	Infectious Diseases	a teaching public hospital	Yes	No		No				No indication according to current data available from medical science	No				No	Excluding therapeutic trial			As part of a therapeutic trial		Excluding therapeutic trial			7
a woman	10-19 years	Infectious Diseases	a teaching public hospital	Yes	Yes	to suggest that certain hospitalized patients receive HCQ according to predefined criteria	No				No indication according to current data available from medical science, Lack of official recommendations in favor of the prescription of HCQ (Learned Societies, Academy of Medicine, Order), Fear of potential side effects	Yes	No	No indication according to current data available from medical science, Lack of official recommendations in favor of the prescription of HCQ (Learned Societies, Academy of Medicine, Order),Fear of potential side effects of HCQ		Yes	Excluding therapeutic trial , As part of a therapeutic trial	As part of a therapeutic trial				Excluding therapeutic trial			9
a man	0-4 years	Others	a non teaching public hospital	No	Yes	to discuss collegially on a case-by-case basis the patients to whom HCQ will be offered	No				No indication according to current data available from medical science, You consider it unethical to prescribe a treatment that has not been validated outside of therapeutic trials, Fear that HCQ could worsen Covid-19 disease, Fear of potential side effects	No				No			Excluding therapeutic trial			Excluding therapeutic trial			8
a man	20-29 years	Internal medicine	a non teaching public hospital	Yes	Yes	to discuss collegially on a case-by-case basis the patients to whom HCQ will be offered	Yes	Yes		Continuation of the HCQ according to the modalities of the colleagues who initiated it						No	Excluding therapeutic trial		Excluding therapeutic trial			Excluding therapeutic trial			8
a woman	20-29 years	General medicine	a non teaching public hospital	Yes	No		Yes	No	No indication according to current data available from medical science, You are opposed to an off-label prescription, You consider it unethical to prescribe a treatment that has not been validated outside of therapeutic trials, Fear of medico-legal consequences	Continuation of the HCQ according to the modalities of the colleagues who initiated it						No								Excluding therapeutic trial , As part of a therapeutic trial	8
a man	20-29 years	Infectious Diseases	a teaching public hospital	Yes	Yes	to suggest that certain hospitalized patients receive HCQ according to predefined criteria	Yes	Yes		Rediscussion of the indication of HCQ						No	Excluding therapeutic trial	As part of a therapeutic trial				Excluding therapeutic trial			6
a man	30 years or more	Internal medicine, Infectious Diseases, Rheumatology	a non teaching public hospital	Yes	Yes	to discuss collegially on a case-by-case basis the patients to whom HCQ will be offered	Yes	Yes		Continuation of the HCQ by ensuring the agreement of the patient and / or his entourage (trusted person / guardian)						No								Excluding therapeutic trial	6
a woman	30 years or more	Internal medicine	a teaching public hospital	Yes	Yes	never to prescribe HCQ in the department?	No				No indication according to current data available from medical science, You consider it unethical to prescribe a treatment that has not been validated outside of therapeutic trials, Lack of official recommendations in favor of the prescription of HCQ (Learned Societies, Academy of Medicine, Order)	Yes	No	No indication according to current data available from medical science, You consider it unethical to prescribe an invalid treatment outside of a therapeutic trial, Lack of official recommendations in favor of the prescription of HCQ (Learned Societies, Academy of Medicine, Order)		Yes	As part of a therapeutic trial	As part of a therapeutic trial	As part of a therapeutic trial	As part of a therapeutic trial		Excluding therapeutic trial			10
a woman	0-4 years	Others	a non teaching public hospital	No	Yes	to discuss collegially on a case-by-case basis the patients to whom HCQ will be offered	Yes	Yes		Continuation of the HCQ according to the modalities of the colleagues who initiated it						No	Excluding therapeutic trial					Excluding therapeutic trial			7
a woman	20-29 years	Internal medicine	a teaching public hospital	Yes	Yes	to discuss collegially on a case-by-case basis the patients to whom HCQ will be offered	Yes	No	None of your patients met the prescribing criteria provided for in your department	Continuation of the HCQ according to the modalities of the colleagues who initiated it						No								Excluding therapeutic trial , As part of a therapeutic trial	9
a man	10-19 years	Internal medicine	a teaching public hospital	Yes	Yes	to offer all hospitalized patients to receive HCQ	Yes	Yes		Continuation of the HCQ by ensuring the agreement of the patient and / or his entourage (trusted person / guardian)						No								Excluding therapeutic trial	7
a woman	10-19 years	Internal medicine	a teaching public hospital	Yes	No		No				No indication according to current data available from medical science, Lack of official recommendations in favor of the prescription of HCQ (Learned Societies, Academy of Medicine, Order)	No				No	As part of a therapeutic trial	As part of a therapeutic trial				Excluding therapeutic trial			8
a man	10-19 years	Infectious Diseases	a teaching public hospital	Yes	Yes	to suggest that certain hospitalized patients receive HCQ according to predefined criteria	No				No indication according to current data available from medical science, Fear that HCQ could worsen Covid-19 disease	No				Yes	Excluding therapeutic trial			As part of a therapeutic trial		Excluding therapeutic trial			8
a man	30 years or more	Internal medicine	a private hospital	Yes	No		No				No indication according to current data available from medical science	No				No			Excluding therapeutic trial , As part of a therapeutic trial			Excluding therapeutic trial			9
a man	10-19 years	Internal medicine	a non teaching public hospital	Yes	Yes	to suggest that certain hospitalized patients receive HCQ according to predefined criteria	Yes	Yes		Continuation of the HCQ according to the modalities of the colleagues who initiated it, Rediscussion of the indication of HCQ						No								Excluding therapeutic trial , As part of a therapeutic trial	8
a woman	10-19 years	Internal medicine	a teaching public hospital	Yes	Yes	to suggest that certain hospitalized patients receive HCQ according to predefined criteria	Yes	Yes		Rediscussion of the indication of HCQ						Yes		As part of a therapeutic trial				As part of a therapeutic trial			2
a woman	20-29 years	Internal medicine	a teaching public hospital	Yes	Yes	to suggest that certain hospitalized patients receive HCQ according to predefined criteria	Yes	Yes		Rediscussion of the indication of HCQ						No	Excluding therapeutic trial		Excluding therapeutic trial , As part of a therapeutic trial	As part of a therapeutic trial		Excluding therapeutic trial			8
a woman	30 years or more	Vascular medicine	a teaching public hospital	Yes	No		Yes	Yes		Continuation of the HCQ according to the modalities of the colleagues who initiated it						No						Excluding therapeutic trial			10
a man	0-4 years	Internal medicine	a teaching public hospital	Yes	No		Yes	Yes		Continuation of the HCQ according to the modalities of the colleagues who initiated it						Yes	As part of a therapeutic trial					Excluding therapeutic trial			6
a woman	30 years or more	Others	a teaching public hospital	Yes	No		No				No indication according to current data available from medical science	No				No			As part of a therapeutic trial	As part of a therapeutic trial	As part of a therapeutic trial	Excluding therapeutic trial	Excluding therapeutic trial		3
a man	10-19 years	General medicine	a non teaching public hospital	Yes	Yes	to suggest that certain hospitalized patients receive HCQ according to predefined criteria	Yes	Yes		Rediscussion of the indication of HCQ						No						Excluding therapeutic trial	Excluding therapeutic trial		9
a man	30 years or more	Internal medicine	a teaching public hospital	Yes	Yes	to suggest that certain hospitalized patients receive HCQ according to predefined criteria	Yes	Yes		Rediscussion of the indication of HCQ						Yes	Excluding therapeutic trial , As part of a therapeutic trial					Excluding therapeutic trial , As part of a therapeutic trial			7
a woman	20-29 years	Internal medicine	a teaching public hospital	Yes	No		Yes	Yes		Continuation of the HCQ by ensuring the agreement of the patient and / or his entourage (trusted person / guardian)						Yes	Excluding therapeutic trial , As part of a therapeutic trial					Excluding therapeutic trial			8
a woman	30 years or more	Infectious Diseases	a non teaching public hospital	Yes	Yes	never to prescribe HCQ in the department?	No				No indication according to current data available from medical science	Yes	No	No indication according to current data available from medical science		Yes								As part of a therapeutic trial	7
a woman	20-29 years	Infectious Diseases	a teaching public hospital	No	No		No				No indication according to current data available from medical science, Lack of official recommendations in favor of the prescription of HCQ (Learned Societies, Academy of Medicine, Order), prescription as part of protocol for evaluation	Yes	No	No indication according to current data available from medical science		Yes	As part of a therapeutic trial	As part of a therapeutic trial							6
a woman	5-9 years	Internal medicine	a teaching public hospital	Yes	Yes	to prescribe HCQ only to patients who request it	Yes	Yes		Rediscussion of the indication of HCQ						No	Excluding therapeutic trial	As part of a therapeutic trial	Excluding therapeutic trial , As part of a therapeutic trial	As part of a therapeutic trial	As part of a therapeutic trial	Excluding therapeutic trial			8
a woman	10-19 years	Infectious Diseases	a non teaching public hospital	Yes	Yes	to suggest that certain hospitalized patients receive HCQ according to predefined criteria	Yes	No	A collegial discussion was not organized in your department	Continuation of the HCQ according to the modalities of the colleagues who initiated it						Yes	Excluding therapeutic trial					Excluding therapeutic trial			5
a woman	20-29 years	Internal medicine	a teaching public hospital	Yes	No		No				No indication according to current data available from medical science	No				No						Excluding therapeutic trial			6
a man	0-4 years	Internal medicine	a private hospital	Yes	No		Yes	Yes		Stopping HCQ by ensuring the agreement of the patient and / or his entourage (trusted person / guardian)						No			Excluding therapeutic trial			Excluding therapeutic trial			7
a man	5-9 years	Internal medicine	a teaching public hospital	Yes	Yes	to suggest that certain hospitalized patients receive HCQ according to predefined criteria	Yes	Yes		Continuation of the HCQ by ensuring the agreement of the patient and / or his entourage (trusted person / guardian)						Yes			Excluding therapeutic trial			Excluding therapeutic trial			7
a man	30 years or more	Infectious Diseases	a teaching public hospital	Yes	Yes	to discuss collegially on a case-by-case basis the patients to whom HCQ will be offered	Yes	Yes		Rediscussion of the indication of HCQ						Yes	Excluding therapeutic trial		Excluding therapeutic trial			Excluding therapeutic trial			7
a woman	20-29 years	Others	a non teaching public hospital	No	No		Yes	Yes		Continuation of the HCQ according to the modalities of the colleagues who initiated it						No								Excluding therapeutic trial , As part of a therapeutic trial	9
a woman	20-29 years	Internal medicine	a teaching public hospital	Yes	No		No				No indication according to current data available from medical science, Lack of official recommendations in favor of the prescription of HCQ (Learned Societies, Academy of Medicine, Order)	Yes	Je ne sais pas			Yes	As part of a therapeutic trial	As part of a therapeutic trial	As part of a therapeutic trial			Excluding therapeutic trial			7
a woman	30 years or more	Internal medicine	a teaching public hospital	Yes	No		No				No indication according to current data available from medical science, You consider it unethical to prescribe a treatment that has not been validated outside of therapeutic trials, Lack of official recommendations in favor of the prescription of HCQ (Learned Societies, Academy of Medicine, Order), Fear of potential side effects	No				Yes	As part of a therapeutic trial	As part of a therapeutic trial	As part of a therapeutic trial	Excluding therapeutic trial		Excluding therapeutic trial , As part of a therapeutic trial			8
a man	10-19 years	Internal medicine	a teaching public hospital	Yes	No		Yes	Yes		Continuation of the HCQ according to the modalities of the colleagues who initiated it, Continuation of the HCQ by ensuring the agreement of the patient and / or his entourage (trusted person / guardian)						No						Excluding therapeutic trial			7
a man	0-4 years	Infectious Diseases	a teaching public hospital	No	Yes	to suggest that certain hospitalized patients receive HCQ according to predefined criteria	No				No indication according to current data available from medical science, You consider it unethical to prescribe a treatment that has not been validated outside of therapeutic trials, Fear of potential side effects	No				No						Excluding therapeutic trial , As part of a therapeutic trial			8
a woman	0-4 years	Internal medicine	a non teaching public hospital	Yes	Yes	to suggest that certain hospitalized patients receive HCQ according to predefined criteria	Yes	Yes		Rediscussion of the indication of HCQ						No	Excluding therapeutic trial		Excluding therapeutic trial			Excluding therapeutic trial			7
a man	5-9 years	Internal medicine	a teaching public hospital	Yes	Yes	to suggest that certain hospitalized patients receive HCQ according to predefined criteria	Yes	Yes		Continuation of the HCQ according to the modalities of the colleagues who initiated it, Rediscussion of the indication of HCQ						Yes	As part of a therapeutic trial	As part of a therapeutic trial				Excluding therapeutic trial			7
a man	10-19 years	Internal medicine	a non teaching public hospital	Yes	No		No				No indication according to current data available from medical science, Lack of official recommendations in favor of the prescription of HCQ (Learned Societies, Academy of Medicine, Order), Fear of medico-legal consequences, You were not involved in the "specific Covid-19" care of your patients, None of your patients met the criteria provided for in your service by you or collegially	No				No						Excluding therapeutic trial		As part of a therapeutic trial	9
a woman	5-9 years	Internal medicine	a teaching public hospital	Yes	No		No				No indication according to current data available from medical science	No				No								Excluding therapeutic trial , As part of a therapeutic trial	7
a man	0-4 years	Internal medicine	a teaching public hospital	Yes	Yes	to suggest that certain hospitalized patients receive HCQ according to predefined criteria	Yes	Yes		Continuation of the HCQ according to the modalities of the colleagues who initiated it						No	Excluding therapeutic trial					Excluding therapeutic trial			7
a woman	10-19 years	Others	a non teaching public hospital	No	Yes	to suggest that certain hospitalized patients receive HCQ according to predefined criteria	Yes	Yes		Rediscussion of the indication of HCQ						No								Excluding therapeutic trial	9
a man	5-9 years	Internal medicine	a teaching public hospital	Yes	Yes	to suggest that certain hospitalized patients receive HCQ according to predefined criteria	No				No indication according to current data available from medical science, Lack of official recommendations in favor of the prescription of HCQ (Learned Societies, Academy of Medicine, Order)	No				No			As part of a therapeutic trial						5
a man	5-9 years	Infectious Diseases	a non teaching public hospital	Yes	Yes	to suggest that certain hospitalized patients receive HCQ according to predefined criteria	Yes	Yes		Continuation of the HCQ according to the modalities of the colleagues who initiated it, Continuation of the HCQ by ensuring the agreement of the patient and / or his entourage (trusted person / guardian)						No	Excluding therapeutic trial					Excluding therapeutic trial			10
a man	30 years or more	Pulmonology	a non teaching public hospital	No	Yes	to suggest that certain hospitalized patients receive HCQ according to predefined criteria	No				No indication according to current data available from medical science, You consider it unethical to prescribe a treatment that has not been validated outside of therapeutic trials, Lack of official recommendations in favor of the prescription of HCQ (Learned Societies, Academy of Medicine, Order)	No				No						Excluding therapeutic trial			9
a man	10-19 years	Internal medicine	a teaching public hospital	Yes	No		No				You were not involved in the "specific Covid-19" care of your patients	No				No			Excluding therapeutic trial			Excluding therapeutic trial			8
a man	0-4 years	General medicine	a non teaching public hospital	No	Yes	to suggest that certain hospitalized patients receive HCQ according to predefined criteria	No				Lack of official recommendations in favor of the prescription of HCQ (Learned Societies, Academy of Medicine, Order), Fear of potential side effects, None of your patients met the criteria provided for in your service by you or collegially	No				No								Excluding therapeutic trial	5
a woman	20-29 years	Internal medicine	a non teaching public hospital	Yes	Yes	to discuss collegially on a case-by-case basis the patients to whom HCQ will be offered	Yes	Yes		Continuation of the HCQ according to the modalities of the colleagues who initiated it, Rediscussion of the indication of HCQ						No	Excluding therapeutic trial					Excluding therapeutic trial	Excluding therapeutic trial		8
a woman	5-9 years	Internal medicine	a teaching public hospital	Yes	Yes	to discuss collegially on a case-by-case basis the patients to whom HCQ will be offered	Yes	Yes		Continuation of the HCQ according to the modalities of the colleagues who initiated it						No				Excluding therapeutic trial		Excluding therapeutic trial			9
a woman	0-4 years	Internal medicine	a teaching public hospital	Yes	No		No				No indication according to current data available from medical science, Lack of official recommendations in favor of the prescription of HCQ (Learned Societies, Academy of Medicine, Order), Fear of potential side effects	No				Yes			As part of a therapeutic trial	As part of a therapeutic trial					5
a woman	5-9 years	Internal medicine, Infectious Diseases	a non teaching public hospital	Yes	Yes	to discuss collegially on a case-by-case basis the patients to whom HCQ will be offered	Yes	Yes		Rediscussion of the indication of HCQ						No	Excluding therapeutic trial					Excluding therapeutic trial , As part of a therapeutic trial			7
a man	20-29 years	Internal medicine	a teaching public hospital	Yes	Yes	to suggest that certain hospitalized patients receive HCQ according to predefined criteria	Yes	Yes		Continuation of the HCQ according to the modalities of the colleagues who initiated it						Yes			Excluding therapeutic trial , As part of a therapeutic trial	Excluding therapeutic trial , As part of a therapeutic trial		Excluding therapeutic trial			5
a woman	5-9 years	Internal medicine	a teaching public hospital	Yes	Yes	to suggest that certain hospitalized patients receive HCQ according to predefined criteria	No				No indication according to current data available from medical science, You consider it unethical to prescribe a treatment that has not been validated outside of therapeutic trials, Lack of official recommendations in favor of the prescription of HCQ (Learned Societies, Academy of Medicine, Order)	Yes	No	No indication according to current data available from medical science, Lack of official recommendations in favor of the prescription of HCQ (Learned Societies, Academy of Medicine, Order)		Yes	As part of a therapeutic trial	As part of a therapeutic trial	As part of a therapeutic trial			Excluding therapeutic trial			7
a woman	10-19 years	Internal medicine	a teaching public hospital	Yes	Yes	to offer all hospitalized patients to receive HCQ	Yes	No	No indication according to current data available from medical science, Lack of official recommendations in favor of the prescription of HCQ (Learned Societies, Academy of Medicine, Order)	Continuation of the HCQ according to the modalities of the colleagues who initiated it						No						Excluding therapeutic trial			6
a man	0-4 years	Infectious Diseases	a teaching public hospital	Yes	Yes	to suggest that certain hospitalized patients receive HCQ according to predefined criteria	Yes	Yes		Continuation of the HCQ according to the modalities of the colleagues who initiated it						Yes	As part of a therapeutic trial	As part of a therapeutic trial				Excluding therapeutic trial	As part of a therapeutic trial		10
a man	30 years or more	Geriatrics	a teaching public hospital	Yes	Yes	to discuss collegially on a case-by-case basis the patients to whom HCQ will be offered	Yes	Yes		Continuation of the HCQ according to the modalities of the colleagues who initiated it						No						Excluding therapeutic trial	Excluding therapeutic trial		10
a woman	20-29 years	General medicine	a non teaching public hospital	Yes	Yes	to suggest that certain hospitalized patients receive HCQ according to predefined criteria	Yes	Yes		Continuation of the HCQ according to the modalities of the colleagues who initiated it						No								Excluding therapeutic trial , As part of a therapeutic trial	9
a woman	20-29 years	Internal medicine	a non teaching public hospital	Yes	Yes	to suggest that certain hospitalized patients receive HCQ according to predefined criteria	Yes	Yes		Continuation of the HCQ according to the modalities of the colleagues who initiated it						No								Excluding therapeutic trial	8
a woman	20-29 years	Internal medicine, Infectious Diseases	a non teaching public hospital	Yes	Yes	to discuss collegially on a case-by-case basis the patients to whom HCQ will be offered	Yes	No	No indication according to current data available from medical science, Fear that HCQ could worsen Covid-19 disease, Fear of potential side effects, primum no nocere- no "convincing" data on a positive effect (even not strictly proven) was not produced	Continuation of the HCQ according to the modalities of the colleagues who initiated it, Continuation of the HCQ by ensuring the agreement of the patient and / or his entourage (trusted person / guardian)						No								Excluding therapeutic trial	8
a woman	10-19 years	General medicine	a non teaching public hospital	Yes	Yes	to suggest that certain hospitalized patients receive HCQ according to predefined criteria	Yes	Yes		Continuation of the HCQ by ensuring the agreement of the patient and / or his entourage (trusted person / guardian), Rediscussion of the indication of HCQ, Stopping HCQ by ensuring the agreement of the patient and / or his entourage (trusted person / guardian)						No	Excluding therapeutic trial					Excluding therapeutic trial			7
a man	20-29 years	General medicine	a non teaching public hospital	No	No		No				prescription reserved (excluding intensive care) for infectious disease specialists	No				No	Excluding therapeutic trial	As part of a therapeutic trial	As part of a therapeutic trial	As part of a therapeutic trial	As part of a therapeutic trial	As part of a therapeutic trial	As part of a therapeutic trial	As part of a therapeutic trial	7
a woman	10-19 years	Internal medicine	a non teaching public hospital	Yes	Yes	to suggest that certain hospitalized patients receive HCQ according to predefined criteria	Yes	Yes		Continuation of the HCQ by ensuring the agreement of the patient and / or his entourage (trusted person / guardian), Rediscussion of the indication of HCQ						No								Excluding therapeutic trial	7
a man	20-29 years	Internal medicine	a teaching public hospital	Je ne sais pas	No		No				Lack of official recommendations in favor of the prescription of HCQ (Learned Societies, Academy of Medicine, Order), Prescription only in the context of a clinical trial	Yes	No	No indication according to current data available from medical science, Lack of official recommendations in favor of the prescription of HCQ (Learned Societies, Academy of Medicine, Order), Fear of medico-legal consequences		Yes						Excluding therapeutic trial			8
a man	0-4 years	Vascular medicine	a teaching public hospital	No	Yes	to discuss collegially on a case-by-case basis the patients to whom HCQ will be offered	No				None of your patients met the criteria provided for in your service by you or collegially	No				No	Excluding therapeutic trial	Excluding therapeutic trial				Excluding therapeutic trial			10
a woman	0-4 years	Internal medicine	a teaching public hospital	Yes	Yes	to offer all hospitalized patients to receive HCQ	Yes	Yes		Continuation of the HCQ according to the modalities of the colleagues who initiated it						Yes	Excluding therapeutic trial	As part of a therapeutic trial	As part of a therapeutic trial			Excluding therapeutic trial			7
a woman	30 years or more	Internal medicine	a teaching public hospital	Yes	No		Yes	Yes		Continuation of the HCQ according to the modalities of the colleagues who initiated it						Yes	Excluding therapeutic trial , As part of a therapeutic trial	As part of a therapeutic trial	Excluding therapeutic trial			Excluding therapeutic trial	As part of a therapeutic trial		8
a man	20-29 years	Infectious Diseases	a teaching public hospital	Yes	No		No				No indication according to current data available from medical science	No				Yes	Excluding therapeutic trial , As part of a therapeutic trial	As part of a therapeutic trial							7
a man	20-29 years	Infectious Diseases	a non teaching public hospital	No	No		No				No indication according to current data available from medical science	No				Yes	As part of a therapeutic trial	As part of a therapeutic trial				Excluding therapeutic trial			8
a woman	10-19 years	Infectious Diseases	a non teaching public hospital, a private hospital	No	No		No				No indication according to current data available from medical science, You consider it unethical to prescribe a treatment that has not been validated outside of therapeutic trials, Fear of potential side effects	No				No	Excluding therapeutic trial					Excluding therapeutic trial	Excluding therapeutic trial		7
a man	20-29 years	Infectious Diseases	a private hospital	Yes	Yes	to suggest that certain hospitalized patients receive HCQ according to predefined criteria	No				No indication according to current data available from medical science, You consider it unethical to prescribe a treatment that has not been validated outside of therapeutic trials, Fear of potential side effects	No				No	Excluding therapeutic trial	Excluding therapeutic trial					Excluding therapeutic trial		9
a man	20-29 years	Infectious Diseases	a teaching public hospital	Yes	Yes	to suggest that certain hospitalized patients receive HCQ according to predefined criteria	Yes	Yes		Continuation of the HCQ according to the modalities of the colleagues who initiated it						No			Excluding therapeutic trial			Excluding therapeutic trial			6
a man	30 years or more	Infectious Diseases	a teaching public hospital	No	No		No				No indication according to current data available from medical science, You consider it unethical to prescribe a treatment that has not been validated outside of therapeutic trials, Fear of potential side effects	Yes	No	No indication according to current data available from medical science, You consider it unethical to prescribe an invalid treatment outside of a therapeutic trial,Fear of potential side effects of HCQ		Yes	As part of a therapeutic trial	As part of a therapeutic trial				Excluding therapeutic trial			8
a man	0-4 years	Infectious Diseases	a teaching public hospital	Yes	No		Yes	Yes		Rediscussion of the indication of HCQ						Yes	Excluding therapeutic trial , As part of a therapeutic trial	As part of a therapeutic trial	As part of a therapeutic trial			Excluding therapeutic trial			7
a woman	10-19 years	Infectious Diseases	a teaching public hospital	Yes	Yes	to discuss collegially on a case-by-case basis the patients to whom HCQ will be offered	Yes	Yes		Rediscussion of the indication of HCQ						No	Excluding therapeutic trial		As part of a therapeutic trial						7
a woman	20-29 years	Infectious Diseases	a teaching public hospital	No	Yes	to suggest that certain hospitalized patients receive HCQ according to predefined criteria	No				No indication according to current data available from medical science, You consider it unethical to prescribe a treatment that has not been validated outside of therapeutic trials, Fear of potential side effects, None of your patients met the criteria provided for in your service by you or collegially	No				Yes	Excluding therapeutic trial , As part of a therapeutic trial	As part of a therapeutic trial	As part of a therapeutic trial						8
a woman	10-19 years	Internal medicine	a non teaching public hospital	Yes	Yes	to suggest that certain hospitalized patients receive HCQ according to predefined criteria	Yes	Yes		Continuation of the HCQ according to the modalities of the colleagues who initiated it						No			Excluding therapeutic trial			Excluding therapeutic trial			7
a woman	0-4 years	Infectious Diseases	a private hospital	No	Yes	to discuss collegially on a case-by-case basis the patients to whom HCQ will be offered	Yes	Yes		Continuation of the HCQ according to the modalities of the colleagues who initiated it						No						Excluding therapeutic trial			9
a woman	5-9 years	Infectious Diseases	a teaching public hospital	No	Yes	to suggest that certain hospitalized patients receive HCQ according to predefined criteria	Yes	Yes		Rediscussion of the indication of HCQ						No	Excluding therapeutic trial					Excluding therapeutic trial			7
a woman	10-19 years	Infectious Diseases	a teaching public hospital	Yes	No		No				No indication according to current data available from medical science, You consider it unethical to prescribe a treatment that has not been validated outside of therapeutic trials, Lack of official recommendations in favor of the prescription of HCQ (Learned Societies, Academy of Medicine, Order)	No				No	Excluding therapeutic trial								7
a man	20-29 years	Internal medicine, Infectious Diseases	a non teaching public hospital	Yes	Yes	to discuss collegially on a case-by-case basis the patients to whom HCQ will be offered	Yes	Yes		Continuation of the HCQ according to the modalities of the colleagues who initiated it, Continuation of the HCQ by ensuring the agreement of the patient and / or his entourage (trusted person / guardian), Rediscussion of the indication of HCQ						Yes	Excluding therapeutic trial	Excluding therapeutic trial , As part of a therapeutic trial	Excluding therapeutic trial			Excluding therapeutic trial			5
a man	0-4 years	Infectious Diseases	a teaching public hospital, a non teaching public hospital	Yes	No		No				No indication according to current data available from medical science, Lack of official recommendations in favor of the prescription of HCQ (Learned Societies, Academy of Medicine, Order), Fear of potential side effects	No				Yes	Excluding therapeutic trial		As part of a therapeutic trial	As part of a therapeutic trial		Excluding therapeutic trial , As part of a therapeutic trial			10
a man	10-19 years	Infectious Diseases	a non teaching public hospital	No	Yes	never to prescribe HCQ in the department?	No				No indication according to current data available from medical science, You consider it unethical to prescribe a treatment that has not been validated outside of therapeutic trials, Lack of official recommendations in favor of the prescription of HCQ (Learned Societies, Academy of Medicine, Order), Fear of potential side effects	No				Yes	Excluding therapeutic trial					Excluding therapeutic trial			3
a man	10-19 years	Infectious Diseases	a non teaching public hospital	No	No		No				You are opposed to an off-label prescription, You consider it unethical to prescribe a treatment that has not been validated outside of therapeutic trials, Lack of official recommendations in favor of the prescription of HCQ (Learned Societies, Academy of Medicine, Order), Fear of potential side effects	No				No								Excluding therapeutic trial	9
a woman	20-29 years	Infectious Diseases	a teaching public hospital	No	Yes	to suggest that certain hospitalized patients receive HCQ according to predefined criteria	Yes	Yes		Rediscussion of the indication of HCQ						No	Excluding therapeutic trial		Excluding therapeutic trial , As part of a therapeutic trial			Excluding therapeutic trial			8
a woman	10-19 years	Internal medicine, Infectious Diseases	a non teaching public hospital	Yes	Yes	to suggest that certain hospitalized patients receive HCQ according to predefined criteria	Yes	Yes		Continuation of the HCQ by ensuring the agreement of the patient and / or his entourage (trusted person / guardian)						No	Excluding therapeutic trial								5
a woman	5-9 years	Pulmonology	a private hospital	Yes	Yes	never to prescribe HCQ in the department?	No				No indication according to current data available from medical science, You consider it unethical to prescribe a treatment that has not been validated outside of therapeutic trials, Fear of potential side effects	No				No			Excluding therapeutic trial			Excluding therapeutic trial			8
a man	20-29 years	Others	a teaching public hospital	Yes	No		Yes	No	No indication according to current data available from medical science	Rediscussion of the indication of HCQ						No	Excluding therapeutic trial	Excluding therapeutic trial				Excluding therapeutic trial	As part of a therapeutic trial		5
a woman	10-19 years	Infectious Diseases	a non teaching public hospital	Yes	Yes	to discuss collegially on a case-by-case basis the patients to whom HCQ will be offered	Yes	Yes		Continuation of the HCQ according to the modalities of the colleagues who initiated it						No						Excluding therapeutic trial			7
a woman	0-4 years	Infectious Diseases	a non teaching public hospital	Yes	No		No				No indication according to current data available from medical science, Lack of official recommendations in favor of the prescription of HCQ (Learned Societies, Academy of Medicine, Order)	No				Yes	As part of a therapeutic trial	As part of a therapeutic trial							5
a woman	30 years or more	Infectious Diseases	a teaching public hospital	Yes	No		No				No indication according to current data available from medical science, You consider it unethical to prescribe a treatment that has not been validated outside of therapeutic trials, Lack of official recommendations in favor of the prescription of HCQ (Learned Societies, Academy of Medicine, Order), dispersion of opinions and data during this period	Yes	No	No indication according to current data available from medical science, You consider it unethical to prescribe an invalid treatment outside of a therapeutic trial, Lack of official recommendations in favor of the prescription of HCQ (Learned Societies, Academy of Medicine, Order), Dispersion of advice and data		Yes	As part of a therapeutic trial	As part of a therapeutic trial				As part of a therapeutic trial			7
a man	20-29 years	Infectious Diseases	a non teaching public hospital	Yes	Yes	to discuss collegially on a case-by-case basis the patients to whom HCQ will be offered	Yes	Yes		Continuation of the HCQ according to the modalities of the colleagues who initiated it						No	Excluding therapeutic trial					Excluding therapeutic trial			8
a woman	10-19 years	Infectious Diseases	a non teaching public hospital	Yes	No		No				No indication according to current data available from medical science, You consider it unethical to prescribe a treatment that has not been validated outside of therapeutic trials, Lack of official recommendations in favor of the prescription of HCQ (Learned Societies, Academy of Medicine, Order), Fear of potential side effects	No				Yes	As part of a therapeutic trial	As part of a therapeutic trial				Excluding therapeutic trial			8
a woman	10-19 years	Infectious Diseases	a non teaching public hospital	Yes	No		No				No indication according to current data available from medical science, Donnes scientifiques insuffisantes	No				Yes	Excluding therapeutic trial , As part of a therapeutic trial	Excluding therapeutic trial , As part of a therapeutic trial				Excluding therapeutic trial			7
a man	0-4 years	Infectious Diseases	a non teaching public hospital	Yes	No		No				No indication according to current data available from medical science, You consider it unethical to prescribe a treatment that has not been validated outside of therapeutic trials, Fear that HCQ could worsen Covid-19 disease, Fear of potential side effects	No				Yes	As part of a therapeutic trial	As part of a therapeutic trial	As part of a therapeutic trial			Excluding therapeutic trial			5
a woman	0-4 years	Internal medicine, Infectious Diseases	a non teaching public hospital	Yes	No		No				No indication according to current data available from medical science	No				No								Excluding therapeutic trial	7
a woman	20-29 years	Infectious Diseases	a teaching public hospital	No	No		No				No indication according to current data available from medical science, Fear of potential side effects	Yes	Je ne sais pas			Yes	Excluding therapeutic trial		Excluding therapeutic trial			Excluding therapeutic trial			7
a man	20-29 years	Internal medicine	a private hospital	Yes	Yes	to suggest that certain hospitalized patients receive HCQ according to predefined criteria	Yes	Yes		Continuation of the HCQ according to the modalities of the colleagues who initiated it, Rediscussion of the indication of HCQ						No	Excluding therapeutic trial					Excluding therapeutic trial			7
a woman	10-19 years	Others	a non teaching public hospital	No	Yes	to suggest that certain hospitalized patients receive HCQ according to predefined criteria	Yes	Yes		Continuation of the HCQ according to the modalities of the colleagues who initiated it						No								Excluding therapeutic trial	9
a woman	30 years or more	Infectious Diseases	a non teaching public hospital	Yes	Yes	to suggest that certain hospitalized patients receive HCQ according to predefined criteria	Yes	Yes		Continuation of the HCQ by ensuring the agreement of the patient and / or his entourage (trusted person / guardian)						No	Excluding therapeutic trial					Excluding therapeutic trial			8
a man	10-19 years	Infectious Diseases	a non teaching public hospital	No	No		No				No indication according to current data available from medical science	No				No								Excluding therapeutic trial , As part of a therapeutic trial	10
a man	5-9 years	Infectious Diseases	a non teaching public hospital	No	Yes	to suggest that certain hospitalized patients receive HCQ according to predefined criteria	Yes	Yes		Rediscussion of the indication of HCQ						No	Excluding therapeutic trial		Excluding therapeutic trial			Excluding therapeutic trial			7
a man	5-9 years	Infectious Diseases	a teaching public hospital	Yes	Yes	never to prescribe HCQ in the department?	Yes	Yes		Stopping HCQ by ensuring the agreement of the patient and / or his entourage (trusted person / guardian)						Yes	As part of a therapeutic trial	As part of a therapeutic trial				Excluding therapeutic trial			3
a man	30 years or more	Infectious Diseases	a teaching public hospital	No	No		No				No indication according to current data available from medical science, You consider it unethical to prescribe a treatment that has not been validated outside of therapeutic trials	Yes	No	No indication according to current data available from medical science, Lack of official recommendations in favor of the prescription of HCQ (Learned Societies, Academy of Medicine, Order)		Yes	As part of a therapeutic trial	As part of a therapeutic trial				Excluding therapeutic trial			6
a woman	5-9 years	Internal medicine, Infectious Diseases	a private hospital	Yes	No		No				No indication according to current data available from medical science, Lack of official recommendations in favor of the prescription of HCQ (Learned Societies, Academy of Medicine, Order)	No				No			Excluding therapeutic trial , As part of a therapeutic trial			Excluding therapeutic trial			8
a woman	10-19 years	Infectious Diseases	a teaching public hospital	Yes	Yes	to suggest that certain hospitalized patients receive HCQ according to predefined criteria	Yes	Yes		Continuation of the HCQ according to the modalities of the colleagues who initiated it, Continuation of the HCQ by ensuring the agreement of the patient and / or his entourage (trusted person / guardian), Rediscussion of the indication of HCQ						No								Excluding therapeutic trial , As part of a therapeutic trial	5
a man	10-19 years	Infectious Diseases	a non teaching public hospital	Yes	Yes	to discuss collegially on a case-by-case basis the patients to whom HCQ will be offered	Yes	Yes		Continuation of the HCQ according to the modalities of the colleagues who initiated it						No								Excluding therapeutic trial	4
a man	5-9 years	Infectious Diseases	a teaching public hospital	No	Yes	to leave the initiative to prescribe HCQ to the discretion of each practitioner	No				No indication according to current data available from medical science, You consider it unethical to prescribe a treatment that has not been validated outside of therapeutic trials, Lack of official recommendations in favor of the prescription of HCQ (Learned Societies, Academy of Medicine, Order)	No				Yes	Excluding therapeutic trial , As part of a therapeutic trial	As part of a therapeutic trial	As part of a therapeutic trial			Excluding therapeutic trial	As part of a therapeutic trial		7
a man	30 years or more	Infectious Diseases, Others	a teaching public hospital	Yes	Yes	never to prescribe HCQ in the department?	Yes	Yes		Rediscussion of the indication of HCQ						Yes		As part of a therapeutic trial	As part of a therapeutic trial	As part of a therapeutic trial		Excluding therapeutic trial			3
a man	0-4 years	Internal medicine, Infectious Diseases	a teaching public hospital	Yes	Yes	to suggest that certain hospitalized patients receive HCQ according to predefined criteria	Yes	Yes		Rediscussion of the indication of HCQ						Yes	Excluding therapeutic trial , As part of a therapeutic trial	Excluding therapeutic trial , As part of a therapeutic trial	Excluding therapeutic trial , As part of a therapeutic trial	Excluding therapeutic trial , As part of a therapeutic trial		Excluding therapeutic trial , As part of a therapeutic trial			3
a man	10-19 years	General medicine	a teaching public hospital	No	Yes	never to prescribe HCQ in the department?	No				No indication according to current data available from medical science, You consider it unethical to prescribe a treatment that has not been validated outside of therapeutic trials, Lack of official recommendations in favor of the prescription of HCQ (Learned Societies, Academy of Medicine, Order), Fear of potential side effects	No				Yes	Excluding therapeutic trial , As part of a therapeutic trial	As part of a therapeutic trial				Excluding therapeutic trial , As part of a therapeutic trial			9
a man	20-29 years	Infectious Diseases	a teaching public hospital	Yes	Yes	never to prescribe HCQ in the department?	No				No indication according to current data available from medical science, You consider it unethical to prescribe a treatment that has not been validated outside of therapeutic trials, Lack of official recommendations in favor of the prescription of HCQ (Learned Societies, Academy of Medicine, Order)	No				Yes						Excluding therapeutic trial			8
a woman	0-4 years	Internal medicine	a non teaching public hospital	No	Yes	never to prescribe HCQ in the department?	No				No indication according to current data available from medical science, Lack of official recommendations in favor of the prescription of HCQ (Learned Societies, Academy of Medicine, Order), Fear that HCQ could worsen Covid-19 disease, Fear of potential side effects	No				Yes	As part of a therapeutic trial	As part of a therapeutic trial				Excluding therapeutic trial			10
a woman	20-29 years	Internal medicine	a teaching public hospital	Yes	No		Yes	Yes		Continuation of the HCQ by ensuring the agreement of the patient and / or his entourage (trusted person / guardian)						Yes	As part of a therapeutic trial	As part of a therapeutic trial				Excluding therapeutic trial			2
a woman	10-19 years	Internal medicine	a non teaching public hospital	Yes	Yes	to discuss collegially on a case-by-case basis the patients to whom HCQ will be offered	Yes	Yes		Rediscussion of the indication of HCQ						No								Excluding therapeutic trial , As part of a therapeutic trial	8
a man	10-19 years	Infectious Diseases	a private hospital	Yes	Yes	to suggest that certain hospitalized patients receive HCQ according to predefined criteria	No				You were not involved in the "specific Covid-19" care of your patients	No				No							Excluding therapeutic trial		8
a man	5-9 years	Infectious Diseases	a teaching public hospital	Yes	Yes	to suggest that certain hospitalized patients receive HCQ according to predefined criteria	No				No indication according to current data available from medical science, Lack of official recommendations in favor of the prescription of HCQ (Learned Societies, Academy of Medicine, Order), None of your patients met the criteria provided for in your service by you or collegially	No				No						Excluding therapeutic trial			5
a man	10-19 years	Cardiology	a non teaching public hospital	No	Yes	to leave the initiative to prescribe HCQ to the discretion of each practitioner	Yes	Yes		Continuation of the HCQ according to the modalities of the colleagues who initiated it						No								Excluding therapeutic trial	8
a woman	30 years or more	Infectious Diseases	a non teaching public hospital	Yes	No		Yes	Yes		Continuation of the HCQ by ensuring the agreement of the patient and / or his entourage (trusted person / guardian)						No	Excluding therapeutic trial					Excluding therapeutic trial			8
a woman	10-19 years	Infectious Diseases	a teaching public hospital	Yes	Yes	to suggest that certain hospitalized patients receive HCQ according to predefined criteria	Yes	Yes		Continuation of the HCQ according to the modalities of the colleagues who initiated it						No	Excluding therapeutic trial		Excluding therapeutic trial			Excluding therapeutic trial			7
a woman	20-29 years	Infectious Diseases	a non teaching public hospital	Yes	Yes	to suggest that certain hospitalized patients receive HCQ according to predefined criteria	Yes	Yes		Continuation of the HCQ according to the modalities of the colleagues who initiated it, Rediscussion of the indication of HCQ						No	Excluding therapeutic trial								6
a woman	30 years or more	Infectious Diseases	a non teaching public hospital	No	Yes	to leave the initiative to prescribe HCQ to the discretion of each practitioner	Yes	Yes		Continuation of the HCQ by ensuring the agreement of the patient and / or his entourage (trusted person / guardian), Rediscussion of the indication of HCQ						No						Excluding therapeutic trial			9
a woman	30 years or more	Pulmonology	a non teaching public hospital	Yes	Yes	to suggest that certain hospitalized patients receive HCQ according to predefined criteria	Yes	Yes		Continuation of the HCQ according to the modalities of the colleagues who initiated it						No	Excluding therapeutic trial					Excluding therapeutic trial			10
a man	30 years or more	Internal medicine	a non teaching public hospital	Yes	Yes	to leave the initiative to prescribe HCQ to the discretion of each practitioner	Yes	Yes		Continuation of the HCQ according to the modalities of the colleagues who initiated it						No						Excluding therapeutic trial , As part of a therapeutic trial			8
a man	20-29 years	Infectious Diseases	a non teaching public hospital	Yes	Yes	to discuss collegially on a case-by-case basis the patients to whom HCQ will be offered	Yes	Yes		Continuation of the HCQ according to the modalities of the colleagues who initiated it						No	Excluding therapeutic trial					Excluding therapeutic trial			8
a man	30 years or more	Internal medicine	a non teaching public hospital	Yes	Yes	to suggest that certain hospitalized patients receive HCQ according to predefined criteria	No				No indication according to current data available from medical science, You consider it unethical to prescribe a treatment that has not been validated outside of therapeutic trials, Lack of official recommendations in favor of the prescription of HCQ (Learned Societies, Academy of Medicine, Order), Fear of potential side effects	No				No				Excluding therapeutic trial		Excluding therapeutic trial			7
a woman	10-19 years	General medicine	a non teaching public hospital	Yes	No		No				No indication according to current data available from medical science, Lack of official recommendations in favor of the prescription of HCQ (Learned Societies, Academy of Medicine, Order), Fear of potential side effects	No				No						As part of a therapeutic trial			8
a woman	10-19 years	Internal medicine, Infectious Diseases	a non teaching public hospital	Yes	Yes	to discuss collegially on a case-by-case basis the patients to whom HCQ will be offered	Yes	Yes		Continuation of the HCQ according to the modalities of the colleagues who initiated it, Continuation of the HCQ by ensuring the agreement of the patient and / or his entourage (trusted person / guardian), Rediscussion of the indication of HCQ						No				As part of a therapeutic trial		Excluding therapeutic trial			9
a woman	20-29 years	Infectious Diseases	a non teaching public hospital	No	Yes	to discuss collegially on a case-by-case basis the patients to whom HCQ will be offered	Yes	Yes		Continuation of the HCQ according to the modalities of the colleagues who initiated it, Rediscussion of the indication of HCQ						No			Excluding therapeutic trial	Excluding therapeutic trial		Excluding therapeutic trial			8
a man	30 years or more	Infectious Diseases	a teaching public hospital	Yes	Yes	never to prescribe HCQ in the department?	No				No indication according to current data available from medical science	Yes	No	No indication according to current data available from medical science		Yes	Excluding therapeutic trial , As part of a therapeutic trial	As part of a therapeutic trial				Excluding therapeutic trial			7
a man	30 years or more	Others	a teaching public hospital	No	No		No				No indication according to current data available from medical science	No				No								Excluding therapeutic trial	5
a man	5-9 years	Internal medicine	a teaching public hospital	Yes	No		Yes	No	No indication according to current data available from medical science, None of your patients met the prescribing criteria provided for in your department	Continuation of the HCQ according to the modalities of the colleagues who initiated it						Yes	Excluding therapeutic trial		Excluding therapeutic trial			Excluding therapeutic trial			7
a man	0-4 years	Internal medicine, Infectious Diseases	a teaching public hospital	Yes	No		No				You did not ask yourself the question of prescribing, Autres traitements me semblant plus adaptés	Yes	No	Fear of potential side effects of HCQ, We had other therapies to offer		Yes	Excluding therapeutic trial , As part of a therapeutic trial	As part of a therapeutic trial				Excluding therapeutic trial , As part of a therapeutic trial	Excluding therapeutic trial , As part of a therapeutic trial		10
a woman	30 years or more	Infectious Diseases	a teaching public hospital	Yes	Yes	to discuss collegially on a case-by-case basis the patients to whom HCQ will be offered	Yes	Yes		Rediscussion of the indication of HCQ						Yes	Excluding therapeutic trial		Excluding therapeutic trial			Excluding therapeutic trial			6
a woman	0-4 years	Rheumatology	a teaching public hospital	Yes	No		No				You were not involved in the "specific Covid-19" care of your patients	No				No			Excluding therapeutic trial			Excluding therapeutic trial	Excluding therapeutic trial		7
a woman	5-9 years	Infectious Diseases	a teaching public hospital	Yes	Yes	to suggest that certain hospitalized patients receive HCQ according to predefined criteria	Yes	Yes		Rediscussion of the indication of HCQ						Yes	Excluding therapeutic trial , As part of a therapeutic trial	Excluding therapeutic trial , As part of a therapeutic trial	As part of a therapeutic trial	Excluding therapeutic trial		Excluding therapeutic trial , As part of a therapeutic trial	As part of a therapeutic trial		8
a man	30 years or more	Internal medicine	a teaching public hospital	Yes	No		No				No indication according to current data available from medical science	No				No						Excluding therapeutic trial			7
a woman	20-29 years	Internal medicine	a teaching public hospital	Yes	Yes	to offer all hospitalized patients to receive HCQ	Yes	Yes		Continuation of the HCQ according to the modalities of the colleagues who initiated it						Yes	Excluding therapeutic trial	Excluding therapeutic trial	Excluding therapeutic trial	Excluding therapeutic trial		Excluding therapeutic trial			7
a woman	5-9 years	Infectious Diseases, General medicine	a non teaching public hospital	No	Yes	to suggest that certain hospitalized patients receive HCQ according to predefined criteria	No				No indication according to current data available from medical science, You were not involved in the "specific Covid-19" care of your patients	No				Yes									5
a man	10-19 years	General medicine	a non teaching public hospital	No	No		Yes	Yes		Rediscussion of the indication of HCQ						No								Excluding therapeutic trial	8
a man	5-9 years	General medicine	a private hospital	Yes	No		No				No indication according to current data available from medical science, Lack of official recommendations in favor of the prescription of HCQ (Learned Societies, Academy of Medicine, Order)	No				No								Excluding therapeutic trial	6
a man	30 years or more	General medicine	a non teaching public hospital	Yes	Yes	to leave the initiative to prescribe HCQ to the discretion of each practitioner	No				You did not ask yourself the question of prescribing	No				No							Excluding therapeutic trial		0
a man	20-29 years	Internal medicine, Others	a non teaching public hospital	Yes	Yes	to discuss collegially on a case-by-case basis the patients to whom HCQ will be offered	Yes	Yes		Continuation of the HCQ by ensuring the agreement of the patient and / or his entourage (trusted person / guardian)						No						Excluding therapeutic trial			8
a woman	20-29 years	Internal medicine, Infectious Diseases	a private hospital	Yes	Yes	to discuss collegially on a case-by-case basis the patients to whom HCQ will be offered	Yes	Yes		Continuation of the HCQ by ensuring the agreement of the patient and / or his entourage (trusted person / guardian), Rediscussion of the indication of HCQ						No						Excluding therapeutic trial			8
a woman	20-29 years	Hematology - Oncology	a non teaching public hospital	Yes	No		No				No indication according to current data available from medical science, Lack of official recommendations in favor of the prescription of HCQ (Learned Societies, Academy of Medicine, Order), You were not involved in the "specific Covid-19" care of your patients	No				No								Excluding therapeutic trial	8
a woman	0-4 years	Infectious Diseases	a teaching public hospital	Yes	No		Yes	Yes		Arrêt de l'HCQ étant en désaccord avec son utilisation au cours du Covid-19						No	Excluding therapeutic trial					Excluding therapeutic trial , As part of a therapeutic trial	Excluding therapeutic trial		5
a woman	10-19 years	Internal medicine, Geriatrics	a teaching public hospital	Yes	No		No				No indication according to current data available from medical science, You are opposed to an off-label prescription, You consider it unethical to prescribe a treatment that has not been validated outside of therapeutic trials, Lack of official recommendations in favor of the prescription of HCQ (Learned Societies, Academy of Medicine, Order), Fear of potential side effects	No				No								Excluding therapeutic trial , As part of a therapeutic trial	7
a woman	20-29 years	Internal medicine	a teaching public hospital	Yes	Yes	to offer all hospitalized patients to receive HCQ	Yes	Yes		Continuation of the HCQ according to the modalities of the colleagues who initiated it						Yes	Excluding therapeutic trial	Excluding therapeutic trial	Excluding therapeutic trial	Excluding therapeutic trial		Excluding therapeutic trial			7
a man	20-29 years	Internal medicine, Hematology - Oncology	a non teaching public hospital	Yes	No		No				Lack of official recommendations in favor of the prescription of HCQ (Learned Societies, Academy of Medicine, Order)	Yes	No	Lack of official recommendations in favor of the prescription of HCQ (Learned Societies, Academy of Medicine, Order)		Yes	As part of a therapeutic trial	As part of a therapeutic trial	As part of a therapeutic trial						7
a woman	30 years or more	Infectious Diseases	a non teaching public hospital	No	No		No				No indication according to current data available from medical science, You consider it unethical to prescribe a treatment that has not been validated outside of therapeutic trials	No				No								Excluding therapeutic trial , As part of a therapeutic trial	8
a man	30 years or more	Infectious Diseases	a teaching public hospital	Yes	No		No				Inefficiency	No				Yes	Excluding therapeutic trial , As part of a therapeutic trial	Excluding therapeutic trial , As part of a therapeutic trial							2
a man	30 years or more	Infectious Diseases	a teaching public hospital	Yes	Yes	never to prescribe HCQ in the department?	No				No indication according to current data available from medical science	Yes	No	No indication according to current data available from medical science		Yes	Excluding therapeutic trial , As part of a therapeutic trial	As part of a therapeutic trial				Excluding therapeutic trial			7
a man	5-9 years	Internal medicine, Vascular medicine	a non teaching public hospital	Yes	No		Yes	Yes		Continuation of the HCQ according to the modalities of the colleagues who initiated it						Yes								Excluding therapeutic trial	8
a woman	5-9 years	Infectious Diseases	a non teaching public hospital	Yes	Yes	to discuss collegially on a case-by-case basis the patients to whom HCQ will be offered	Yes	Yes		Continuation of the HCQ by ensuring the agreement of the patient and / or his entourage (trusted person / guardian)						No						Excluding therapeutic trial			7
a woman	30 years or more	Infectious Diseases	a teaching public hospital	No	Yes	to suggest that certain hospitalized patients receive HCQ according to predefined criteria	Yes	Yes		Continuation of the HCQ according to the modalities of the colleagues who initiated it, Rediscussion of the indication of HCQ						Yes	As part of a therapeutic trial	Excluding therapeutic trial , As part of a therapeutic trial	As part of a therapeutic trial			Excluding therapeutic trial , As part of a therapeutic trial	Excluding therapeutic trial , As part of a therapeutic trial		4
a man	30 years or more	Internal medicine	a teaching public hospital	Yes	No		Yes	Yes		Continuation of the HCQ according to the modalities of the colleagues who initiated it						No			As part of a therapeutic trial	As part of a therapeutic trial					7
a man	30 years or more	Internal medicine	a teaching public hospital	Yes	Yes	to discuss collegially on a case-by-case basis the patients to whom HCQ will be offered	Yes	Yes		Continuation of the HCQ according to the modalities of the colleagues who initiated it						Yes	Excluding therapeutic trial , As part of a therapeutic trial	As part of a therapeutic trial	Excluding therapeutic trial , As part of a therapeutic trial			Excluding therapeutic trial			7
a man	10-19 years	General medicine	a non teaching public hospital	No	No		No				No indication according to current data available from medical science, Lack of official recommendations in favor of the prescription of HCQ (Learned Societies, Academy of Medicine, Order), Fear of potential side effects	No				No	Excluding therapeutic trial								8
a man	0-4 years	Infectious Diseases	a non teaching public hospital	Yes	Yes	to suggest that certain hospitalized patients receive HCQ according to predefined criteria	Yes	Yes		Continuation of the HCQ according to the modalities of the colleagues who initiated it						Yes	Excluding therapeutic trial					Excluding therapeutic trial	Excluding therapeutic trial		8
a woman	20-29 years	Internal medicine, Infectious Diseases	a teaching public hospital	Yes	Yes	to suggest that certain hospitalized patients receive HCQ according to predefined criteria	Yes	Yes		Rediscussion of the indication of HCQ						No						Excluding therapeutic trial			8
a woman	0-4 years	Infectious Diseases	a non teaching public hospital	Yes	Yes	never to prescribe HCQ in the department?	No				No indication according to current data available from medical science, You consider it unethical to prescribe a treatment that has not been validated outside of therapeutic trials, Lack of official recommendations in favor of the prescription of HCQ (Learned Societies, Academy of Medicine, Order), and collegial opinion with two infectious disease colleagues not to do so, and to propose inclusion…	No				Yes								Excluding therapeutic trial	8
a woman	30 years or more	Internal medicine	a non teaching public hospital	Yes	No		No				You are opposed to an off-label prescription	No				No						Excluding therapeutic trial			7
a woman	0-4 years	Infectious Diseases	a teaching public hospital	Yes	Yes	to discuss collegially on a case-by-case basis the patients to whom HCQ will be offered	No				You were not involved in the "specific Covid-19" care of your patients	No				No								Excluding therapeutic trial , As part of a therapeutic trial	3
a man	30 years or more	General medicine	a non teaching public hospital	No	Yes	to discuss collegially on a case-by-case basis the patients to whom HCQ will be offered	No				No indication according to current data available from medical science, None of your patients met the criteria provided for in your service by you or collegially	No				No	Excluding therapeutic trial					Excluding therapeutic trial			6
a man	0-4 years	Internal medicine	a teaching public hospital	Yes	Yes	to suggest that certain hospitalized patients receive HCQ according to predefined criteria	Yes	Yes		Continuation of the HCQ according to the modalities of the colleagues who initiated it, Continuation of the HCQ by ensuring the agreement of the patient and / or his entourage (trusted person / guardian), Rediscussion of the indication of HCQ						Yes	Excluding therapeutic trial					Excluding therapeutic trial			7
a woman	20-29 years	Infectious Diseases	a teaching public hospital	Yes	Yes	to suggest that certain hospitalized patients receive HCQ according to predefined criteria	Yes	Yes		Continuation of the HCQ according to the modalities of the colleagues who initiated it						No	Excluding therapeutic trial					Excluding therapeutic trial	Excluding therapeutic trial		7
a man	20-29 years	Internal medicine	a teaching public hospital	Yes	Yes	to discuss collegially on a case-by-case basis the patients to whom HCQ will be offered	No				No indication according to current data available from medical science, You consider it unethical to prescribe a treatment that has not been validated outside of therapeutic trials	Yes	No	No indication according to current data available from medical science, You consider it unethical to prescribe an invalid treatment outside of a therapeutic trial		Yes	As part of a therapeutic trial	As part of a therapeutic trial	As part of a therapeutic trial	As part of a therapeutic trial					10
a woman	5-9 years	Internal medicine	a non teaching public hospital	Yes	Yes	to suggest that certain hospitalized patients receive HCQ according to predefined criteria	No				No indication according to current data available from medical science, Fear of potential side effects, None of your patients met the criteria provided for in your service by you or collegially	No				No								Excluding therapeutic trial , As part of a therapeutic trial	5
a woman	5-9 years	Internal medicine	a teaching public hospital	Yes	Yes	to prescribe HCQ only to patients who request it	Yes	Yes		Rediscussion of the indication of HCQ						Yes	Excluding therapeutic trial , As part of a therapeutic trial	As part of a therapeutic trial	Excluding therapeutic trial , As part of a therapeutic trial	As part of a therapeutic trial	As part of a therapeutic trial	Excluding therapeutic trial			8
a man	30 years or more	Geriatrics	a non teaching public hospital	No	No		No				A collegial discussion was not organized in your department, None of your patients met the criteria provided for in your service by you or collegially	No				No						Excluding therapeutic trial	Excluding therapeutic trial		5
a man	30 years or more	Internal medicine	a teaching public hospital	Yes	Yes	to leave the initiative to prescribe HCQ to the discretion of each practitioner	No				No indication according to current data available from medical science	No				No						Excluding therapeutic trial			8
a woman	20-29 years	Infectious Diseases	a non teaching public hospital	No	Yes	to suggest that certain hospitalized patients receive HCQ according to predefined criteria	No				None of your patients met the criteria provided for in your service by you or collegially	No				No						Excluding therapeutic trial			9
a woman	20-29 years	Internal medicine	a non teaching public hospital	Yes	No		Yes	Yes		Rediscussion of the indication of HCQ						No				As part of a therapeutic trial		Excluding therapeutic trial			7
a man	5-9 years	Infectious Diseases	a teaching public hospital	Yes	No		No				No indication according to current data available from medical science, You consider it unethical to prescribe a treatment that has not been validated outside of therapeutic trials, Lack of official recommendations in favor of the prescription of HCQ (Learned Societies, Academy of Medicine, Order), Fear of potential side effects	No				Yes	Excluding therapeutic trial , As part of a therapeutic trial	As part of a therapeutic trial				Excluding therapeutic trial			7
a man	10-19 years	Infectious Diseases	a non teaching public hospital	No	Yes	to leave the initiative to prescribe HCQ to the discretion of each practitioner	No				No indication according to current data available from medical science, Lack of official recommendations in favor of the prescription of HCQ (Learned Societies, Academy of Medicine, Order)	No				No								Excluding therapeutic trial	6
a woman	0-4 years	Geriatrics	a private hospital	No	No		No				No indication according to current data available from medical science	No				No						Excluding therapeutic trial			6
a man	10-19 years	General medicine	a non teaching public hospital	Yes	No		No				No indication according to current data available from medical science, You consider it unethical to prescribe a treatment that has not been validated outside of therapeutic trials, Lack of official recommendations in favor of the prescription of HCQ (Learned Societies, Academy of Medicine, Order), Fear of potential side effects	No				No								Excluding therapeutic trial , As part of a therapeutic trial	10
a woman	30 years or more	Pulmonology	a teaching public hospital	Yes	Yes	to discuss collegially on a case-by-case basis the patients to whom HCQ will be offered	Yes	Yes		Continuation of the HCQ according to the modalities of the colleagues who initiated it						No				Excluding therapeutic trial		Excluding therapeutic trial			7
a woman	5-9 years	Internal medicine	a teaching public hospital	Yes	Yes	to suggest that certain hospitalized patients receive HCQ according to predefined criteria	Yes	Yes		Rediscussion of the indication of HCQ						No	Excluding therapeutic trial					Excluding therapeutic trial			9
a man	20-29 years	Others	a non teaching public hospital	No	No		No				You were not involved in the "specific Covid-19" care of your patients	No				No								Excluding therapeutic trial , As part of a therapeutic trial	4
a man	5-9 years	General medicine	a non teaching public hospital	No	Yes	to discuss collegially on a case-by-case basis the patients to whom HCQ will be offered	No				No indication according to current data available from medical science, Lack of official recommendations in favor of the prescription of HCQ (Learned Societies, Academy of Medicine, Order), Fear of medico-legal consequences	No				No								Excluding therapeutic trial	10
a man	30 years or more	Internal medicine	a non teaching public hospital	Yes	No		No				severe cases in bedridden patients over 80 years of age with many comorbidities	No				No								Excluding therapeutic trial , As part of a therapeutic trial	8
a man	10-19 years	Hematology - Oncology	a teaching public hospital	No	Yes	to discuss collegially on a case-by-case basis the patients to whom HCQ will be offered	No				You were not involved in the "specific Covid-19" care of your patients	No				No								Excluding therapeutic trial , As part of a therapeutic trial	3
a man	20-29 years	Internal medicine	a teaching public hospital	Yes	No		No				No indication according to current data available from medical science	No				No	Excluding therapeutic trial		As part of a therapeutic trial						7
a woman	5-9 years	Infectious Diseases	a non teaching public hospital	No	Yes	to discuss collegially on a case-by-case basis the patients to whom HCQ will be offered	Yes	Yes		Continuation of the HCQ by ensuring the agreement of the patient and / or his entourage (trusted person / guardian), Rediscussion of the indication of HCQ						No	As part of a therapeutic trial	As part of a therapeutic trial	As part of a therapeutic trial	As part of a therapeutic trial	As part of a therapeutic trial	Excluding therapeutic trial	As part of a therapeutic trial	Excluding therapeutic trial	7
a woman	5-9 years	General medicine	a non teaching public hospital	Je ne sais pas	Yes	never to prescribe HCQ in the department?	No				No indication according to current data available from medical science, You consider it unethical to prescribe a treatment that has not been validated outside of therapeutic trials, Lack of official recommendations in favor of the prescription of HCQ (Learned Societies, Academy of Medicine, Order)	No				No	Excluding therapeutic trial								7
a man	30 years or more	Rheumatology	a non teaching public hospital	Yes	Yes	to leave the initiative to prescribe HCQ to the discretion of each practitioner	Yes	Yes		Continuation of the HCQ according to the modalities of the colleagues who initiated it, Continuation of the HCQ by ensuring the agreement of the patient and / or his entourage (trusted person / guardian)						No							Excluding therapeutic trial		7
a woman	10-19 years	General medicine	a non teaching public hospital	No	Yes	to discuss collegially on a case-by-case basis the patients to whom HCQ will be offered	Yes	Yes		Continuation of the HCQ according to the modalities of the colleagues who initiated it						No						Excluding therapeutic trial			8
a woman	10-19 years	Internal medicine	a teaching public hospital	Yes	No		No				No indication according to current data available from medical science, Lack of official recommendations in favor of the prescription of HCQ (Learned Societies, Academy of Medicine, Order)	No				No								Excluding therapeutic trial , As part of a therapeutic trial	8
a man	5-9 years	Infectious Diseases	a non teaching public hospital	Yes	No		No				No indication according to current data available from medical science	Yes	No	No indication according to current data available from medical science		Yes				As part of a therapeutic trial				Excluding therapeutic trial	7
a woman	0-4 years	Geriatrics, General medicine	a teaching public hospital	No	Yes	to discuss collegially on a case-by-case basis the patients to whom HCQ will be offered	Yes	Yes		Rediscussion of the indication of HCQ						No						Excluding therapeutic trial	As part of a therapeutic trial		7
a woman	20-29 years	Internal medicine	a non teaching public hospital	Yes	Yes	to suggest that certain hospitalized patients receive HCQ according to predefined criteria	Yes	Yes		Rediscussion of the indication of HCQ						No						Excluding therapeutic trial	Excluding therapeutic trial		7
a man	0-4 years	Infectious Diseases	a teaching public hospital	Yes	Yes	to suggest that certain hospitalized patients receive HCQ according to predefined criteria	No				No indication according to current data available from medical science, You consider it unethical to prescribe a treatment that has not been validated outside of therapeutic trials, Lack of official recommendations in favor of the prescription of HCQ (Learned Societies, Academy of Medicine, Order)	No				Yes	Excluding therapeutic trial , As part of a therapeutic trial	As part of a therapeutic trial				As part of a therapeutic trial			8
a man	10-19 years	Geriatrics	a non teaching public hospital	No	Yes	to suggest that certain hospitalized patients receive HCQ according to predefined criteria	Yes	No	No indication according to current data available from medical science, You consider it unethical to prescribe a treatment that has not been validated outside of therapeutic trials, Lack of official recommendations in favor of the prescription of HCQ (Learned Societies, Academy of Medicine, Order), Fear of potential side effects	Continuation of the HCQ according to the modalities of the colleagues who initiated it, Rediscussion of the indication of HCQ, Arrêt de l'HCQ étant en désaccord avec son utilisation au cours du Covid-19						No								Excluding therapeutic trial	8
a woman	5-9 years	Infectious Diseases	a teaching public hospital	Yes	No		No				No indication according to current data available from medical science, You did not ask yourself the question of prescribing, Lack of official recommendations in favor of the prescription of HCQ (Learned Societies, Academy of Medicine, Order)	No				No								Excluding therapeutic trial	9
a man	10-19 years	Internal medicine, General medicine	a non teaching public hospital	Yes	No		No				You were not involved in the "specific Covid-19" care of your patients	No				No							As part of a therapeutic trial		7
a woman	20-29 years	Cardiology	a non teaching public hospital	No	Yes	to discuss collegially on a case-by-case basis the patients to whom HCQ will be offered	Yes	Yes		Continuation of the HCQ according to the modalities of the colleagues who initiated it, Continuation of the HCQ by ensuring the agreement of the patient and / or his entourage (trusted person / guardian)						No						Excluding therapeutic trial	Excluding therapeutic trial		7
a woman	5-9 years	Infectious Diseases	a non teaching public hospital	Yes	No		No				No indication according to current data available from medical science, Fear that HCQ could worsen Covid-19 disease, Fear of potential side effects	No				No						Excluding therapeutic trial			9
a man	10-19 years	Internal medicine	a non teaching public hospital	Yes	No		Yes	Yes		Continuation of the HCQ according to the modalities of the colleagues who initiated it						Yes	Excluding therapeutic trial , As part of a therapeutic trial	As part of a therapeutic trial	Excluding therapeutic trial			Excluding therapeutic trial	As part of a therapeutic trial		8
a man	20-29 years	Infectious Diseases	a teaching public hospital	No	Yes	to prescribe HCQ only to patients who request it	No				Lack of official recommendations in favor of the prescription of HCQ (Learned Societies, Academy of Medicine, Order), No patient demand	No				Yes						Excluding therapeutic trial			6
a woman	20-29 years	Internal medicine	a teaching public hospital	Yes	No		No				No indication according to current data available from medical science	No				Yes	Excluding therapeutic trial , As part of a therapeutic trial	Excluding therapeutic trial , As part of a therapeutic trial		As part of a therapeutic trial		Excluding therapeutic trial			8
a man	20-29 years	Infectious Diseases	a teaching public hospital	Yes	Yes	to discuss collegially on a case-by-case basis the patients to whom HCQ will be offered	No				No indication according to current data available from medical science, Lack of official recommendations in favor of the prescription of HCQ (Learned Societies, Academy of Medicine, Order), Fear of potential side effects	No				No	Excluding therapeutic trial		Excluding therapeutic trial	As part of a therapeutic trial		Excluding therapeutic trial			7
a man	5-9 years	Infectious Diseases	a non teaching public hospital	No	No		No				No indication according to current data available from medical science, Lack of official recommendations in favor of the prescription of HCQ (Learned Societies, Academy of Medicine, Order), multidisciplinary staff (pneumo, infectio, sheave, pharmacist) weekly with the decision not to specifically treat patients outside the protocol and Discovery was refused to us (center too small)	No				No								Excluding therapeutic trial	5
a man	0-4 years	Infectious Diseases	a teaching public hospital	Yes	No		Yes	No	No indication according to current data available from medical science, You consider it unethical to prescribe a treatment that has not been validated outside of therapeutic trials, Lack of official recommendations in favor of the prescription of HCQ (Learned Societies, Academy of Medicine, Order), Fear of potential side effects	Arrêt de l'HCQ étant en désaccord avec son utilisation au cours du Covid-19						No	Excluding therapeutic trial	As part of a therapeutic trial	As part of a therapeutic trial	As part of a therapeutic trial		Excluding therapeutic trial , As part of a therapeutic trial			8
a man	5-9 years	Internal medicine	a non teaching public hospital	Yes	No		Yes	Yes		Continuation of the HCQ according to the modalities of the colleagues who initiated it						No	Excluding therapeutic trial					Excluding therapeutic trial			8
a woman	10-19 years	Infectious Diseases	a teaching public hospital	Yes	No		No				No indication according to current data available from medical science, Lack of official recommendations in favor of the prescription of HCQ (Learned Societies, Academy of Medicine, Order), Fear of reactions or opinions from my colleagues, Fear that HCQ could worsen Covid-19 disease, Fear of potential side effects	No				Yes			As part of a therapeutic trial	As part of a therapeutic trial		Excluding therapeutic trial			7
a man	0-4 years	Pulmonology	a non teaching public hospital	No	Yes	to discuss collegially on a case-by-case basis the patients to whom HCQ will be offered	Yes	Yes		Continuation of the HCQ according to the modalities of the colleagues who initiated it						No						Excluding therapeutic trial			7
a woman	10-19 years	Internal medicine	a teaching public hospital	Yes	No		No				No indication according to current data available from medical science, Lack of official recommendations in favor of the prescription of HCQ (Learned Societies, Academy of Medicine, Order)	No				No	As part of a therapeutic trial		As part of a therapeutic trial	As part of a therapeutic trial	As part of a therapeutic trial	As part of a therapeutic trial	As part of a therapeutic trial		7
a woman	20-29 years	Internal medicine, Infectious Diseases	a private hospital	Yes	Yes	to discuss collegially on a case-by-case basis the patients to whom HCQ will be offered	Yes	Yes		Rediscussion of the indication of HCQ						No	Excluding therapeutic trial					Excluding therapeutic trial , As part of a therapeutic trial			9
a woman	5-9 years	Others	a non teaching public hospital	No	Yes	to leave the initiative to prescribe HCQ to the discretion of each practitioner	No				You consider it unethical to prescribe a treatment that has not been validated outside of therapeutic trials, Lack of official recommendations in favor of the prescription of HCQ (Learned Societies, Academy of Medicine, Order), Fear of potential side effects	No				No								Excluding therapeutic trial , As part of a therapeutic trial	9
a woman	20-29 years	Others	a non teaching public hospital	No	Yes	to suggest that certain hospitalized patients receive HCQ according to predefined criteria	Yes	Yes		Continuation of the HCQ by ensuring the agreement of the patient and / or his entourage (trusted person / guardian)						No			Excluding therapeutic trial			Excluding therapeutic trial	Excluding therapeutic trial		6
a woman	5-9 years	Infectious Diseases	a teaching public hospital	Yes	Yes	to suggest that certain hospitalized patients receive HCQ according to predefined criteria	Yes	Yes		Rediscussion of the indication of HCQ						Yes	As part of a therapeutic trial	As part of a therapeutic trial	Excluding therapeutic trial			Excluding therapeutic trial			7
a woman	10-19 years	General medicine	a non teaching public hospital	Yes	Yes	to suggest that certain hospitalized patients receive HCQ according to predefined criteria	Yes	Yes		Continuation of the HCQ according to the modalities of the colleagues who initiated it						No						Excluding therapeutic trial	Excluding therapeutic trial		6
a woman	20-29 years	Internal medicine, Infectious Diseases	a non teaching public hospital	Yes	No		No				No indication according to current data available from medical science, You consider it unethical to prescribe a treatment that has not been validated outside of therapeutic trials, Lack of official recommendations in favor of the prescription of HCQ (Learned Societies, Academy of Medicine, Order)	No				No	Excluding therapeutic trial						Excluding therapeutic trial		8
a woman	0-4 years	Internal medicine, Infectious Diseases	a teaching public hospital	Yes	Yes	to suggest that certain hospitalized patients receive HCQ according to predefined criteria	Yes	Yes		Rediscussion of the indication of HCQ						Yes	Excluding therapeutic trial	As part of a therapeutic trial				Excluding therapeutic trial			7
a man	5-9 years	Infectious Diseases	a non teaching public hospital	Yes	No		No				No indication according to current data available from medical science, You consider it unethical to prescribe a treatment that has not been validated outside of therapeutic trials, Lack of official recommendations in favor of the prescription of HCQ (Learned Societies, Academy of Medicine, Order), Fear of potential side effects	No				No								Excluding therapeutic trial	7
a man	20-29 years	Internal medicine	a non teaching public hospital	Yes	No		No				No indication according to current data available from medical science, Fear of potential side effects	No				No								Excluding therapeutic trial , As part of a therapeutic trial	9
a woman	5-9 years	Internal medicine, Infectious Diseases	a non teaching public hospital	Yes	Yes	to suggest that certain hospitalized patients receive HCQ according to predefined criteria	Yes	Yes		Continuation of the HCQ by ensuring the agreement of the patient and / or his entourage (trusted person / guardian)						No	Excluding therapeutic trial		Excluding therapeutic trial	Excluding therapeutic trial		Excluding therapeutic trial			8
a woman	30 years or more	Infectious Diseases	a non teaching public hospital	Yes	No		No				No indication according to current data available from medical science, You consider it unethical to prescribe a treatment that has not been validated outside of therapeutic trials, Lack of official recommendations in favor of the prescription of HCQ (Learned Societies, Academy of Medicine, Order)	No				Yes	As part of a therapeutic trial					Excluding therapeutic trial			8
a man	0-4 years	Hematology - Oncology	a private hospital	No	No		No				No indication according to current data available from medical science, Lack of official recommendations in favor of the prescription of HCQ (Learned Societies, Academy of Medicine, Order)	No				No	Excluding therapeutic trial					Excluding therapeutic trial			7
a man	10-19 years	Pulmonology	a non teaching public hospital	Yes	Yes	to suggest that certain hospitalized patients receive HCQ according to predefined criteria	Yes	Yes		Continuation of the HCQ according to the modalities of the colleagues who initiated it, Continuation of the HCQ by ensuring the agreement of the patient and / or his entourage (trusted person / guardian)						Yes	Excluding therapeutic trial		Excluding therapeutic trial			Excluding therapeutic trial			7
a woman	0-4 years	General medicine	a non teaching public hospital	No	Yes	to discuss collegially on a case-by-case basis the patients to whom HCQ will be offered	No				No indication according to current data available from medical science, Lack of official recommendations in favor of the prescription of HCQ (Learned Societies, Academy of Medicine, Order), Refusal of the patient or his entourage, Fear of potential side effects, You were not involved in the "specific Covid-19" care of your patients	No				No								Excluding therapeutic trial	6
a woman	5-9 years	Internal medicine	a non teaching public hospital	Yes	Je ne sais pas		No				No indication according to current data available from medical science, Lack of official recommendations in favor of the prescription of HCQ (Learned Societies, Academy of Medicine, Order), not convinced of the effectiveness	No				No						Excluding therapeutic trial			8
a man	5-9 years	Infectious Diseases	a non teaching public hospital	Yes	Yes	to suggest that certain hospitalized patients receive HCQ according to predefined criteria	Yes	Yes		Continuation of the HCQ by ensuring the agreement of the patient and / or his entourage (trusted person / guardian), Rediscussion of the indication of HCQ						Yes	Excluding therapeutic trial		Excluding therapeutic trial			Excluding therapeutic trial			9
a woman	10-19 years	Internal medicine	a private hospital	No	Yes	to discuss collegially on a case-by-case basis the patients to whom HCQ will be offered	Yes	Yes		Continuation of the HCQ according to the modalities of the colleagues who initiated it						No						Excluding therapeutic trial			9
a woman	10-19 years	Pulmonology	a non teaching public hospital	Yes	Yes	to suggest that certain hospitalized patients receive HCQ according to predefined criteria	Yes	Yes		Rediscussion of the indication of HCQ						Yes	Excluding therapeutic trial		Excluding therapeutic trial			Excluding therapeutic trial			7
a man	30 years or more	Internal medicine, Infectious Diseases	a non teaching public hospital	Yes	No		No				No indication according to current data available from medical science, You consider it unethical to prescribe a treatment that has not been validated outside of therapeutic trials, Lack of official recommendations in favor of the prescription of HCQ (Learned Societies, Academy of Medicine, Order)	No				No								Excluding therapeutic trial , As part of a therapeutic trial	9
a man	30 years or more	Internal medicine	a non teaching public hospital	Yes	No		No				No indication according to current data available from medical science, critical thinking, common sense, reservations with regard to novelties	No				No									5
a man	30 years or more	Pulmonology	a non teaching public hospital	Yes	Yes	to leave the initiative to prescribe HCQ to the discretion of each practitioner	No				No indication according to current data available from medical science, You consider it unethical to prescribe a treatment that has not been validated outside of therapeutic trials, Lack of official recommendations in favor of the prescription of HCQ (Learned Societies, Academy of Medicine, Order)	No				No						Excluding therapeutic trial			6
a man	20-29 years	Infectious Diseases	a non teaching public hospital	Yes	Yes	to suggest that certain hospitalized patients receive HCQ according to predefined criteria	Yes	Yes		Continuation of the HCQ by ensuring the agreement of the patient and / or his entourage (trusted person / guardian)						No	Excluding therapeutic trial					Excluding therapeutic trial	Excluding therapeutic trial		6
a woman	0-4 years	Others	a teaching public hospital	Yes	Yes	to suggest that certain hospitalized patients receive HCQ according to predefined criteria	No				No indication according to current data available from medical science, A collegial discussion was not organized in your department, Lack of official recommendations in favor of the prescription of HCQ (Learned Societies, Academy of Medicine, Order), Fear of potential side effects, None of your patients met the criteria provided for in your service by you or collegially	No				No						Excluding therapeutic trial			6
a man	5-9 years	Infectious Diseases	a non teaching public hospital	Yes	Yes	to discuss collegially on a case-by-case basis the patients to whom HCQ will be offered	Yes	Yes		Rediscussion of the indication of HCQ						No								Excluding therapeutic trial , As part of a therapeutic trial	10
a man	10-19 years	Infectious Diseases	a teaching public hospital	Yes	Yes	to discuss collegially on a case-by-case basis the patients to whom HCQ will be offered	Yes	Yes		Rediscussion of the indication of HCQ						Yes	Excluding therapeutic trial , As part of a therapeutic trial	As part of a therapeutic trial	Excluding therapeutic trial , As part of a therapeutic trial			Excluding therapeutic trial			7
a woman	0-4 years	Others	a teaching public hospital	Yes	No		No				No indication according to current data available from medical science, You consider it unethical to prescribe a treatment that has not been validated outside of therapeutic trials, Lack of official recommendations in favor of the prescription of HCQ (Learned Societies, Academy of Medicine, Order)	No				Yes								Excluding therapeutic trial , As part of a therapeutic trial	8
a man	0-4 years	Internal medicine, Infectious Diseases	a teaching public hospital	Yes	Yes	to leave the initiative to prescribe HCQ to the discretion of each practitioner	Yes	Yes		Rediscussion of the indication of HCQ						Yes	Excluding therapeutic trial , As part of a therapeutic trial	As part of a therapeutic trial	As part of a therapeutic trial			Excluding therapeutic trial	As part of a therapeutic trial		8
a woman	5-9 years	Internal medicine	a non teaching public hospital	Yes	Yes	to discuss collegially on a case-by-case basis the patients to whom HCQ will be offered	No				contraindication each time (rhythm disturbances on decompensation)	No				No			Excluding therapeutic trial						7
a man	20-29 years	Internal medicine	a private hospital	Yes	Yes	to suggest that certain hospitalized patients receive HCQ according to predefined criteria	Yes	Yes		Continuation of the HCQ according to the modalities of the colleagues who initiated it						No				Excluding therapeutic trial					7
a woman	0-4 years	Internal medicine, Infectious Diseases	a teaching public hospital	Yes	Yes	to suggest that certain hospitalized patients receive HCQ according to predefined criteria	Yes	Yes		Rediscussion of the indication of HCQ						No	Excluding therapeutic trial					Excluding therapeutic trial , As part of a therapeutic trial			6
a woman	5-9 years	Infectious Diseases	a non teaching public hospital	Yes	No		No				No indication according to current data available from medical science, Lack of official recommendations in favor of the prescription of HCQ (Learned Societies, Academy of Medicine, Order), Fear of potential side effects	No				No			Excluding therapeutic trial			Excluding therapeutic trial			8
a man	30 years or more	Internal medicine	a teaching public hospital	Yes	No		No				No indication according to current data available from medical science	No				No			As part of a therapeutic trial	As part of a therapeutic trial	As part of a therapeutic trial	Excluding therapeutic trial , As part of a therapeutic trial			9
a man	20-29 years	Internal medicine	a teaching public hospital	Yes	Yes	to discuss collegially on a case-by-case basis the patients to whom HCQ will be offered	No				No indication according to current data available from medical science, Lack of official recommendations in favor of the prescription of HCQ (Learned Societies, Academy of Medicine, Order), No robust scientific proof of the efficacy of this treatment and notion of spontaneous favorable evolution of the disease in> 80%	No				Yes								Excluding therapeutic trial , As part of a therapeutic trial	7
a man	20-29 years	Others	a non teaching public hospital	Yes	Yes	to suggest that certain hospitalized patients receive HCQ according to predefined criteria	Yes	Yes		Continuation of the HCQ by ensuring the agreement of the patient and / or his entourage (trusted person / guardian), Rediscussion of the indication of HCQ						No			Excluding therapeutic trial	As part of a therapeutic trial		Excluding therapeutic trial			9
a woman	20-29 years	Infectious Diseases	a teaching public hospital	Yes	No		Yes	Yes		Rediscussion of the indication of HCQ						Yes	Excluding therapeutic trial , As part of a therapeutic trial	As part of a therapeutic trial	Excluding therapeutic trial , As part of a therapeutic trial	As part of a therapeutic trial	As part of a therapeutic trial	Excluding therapeutic trial			8
a man	20-29 years	Internal medicine	a non teaching public hospital	Yes	Yes	to discuss collegially on a case-by-case basis the patients to whom HCQ will be offered	Yes	Yes		Continuation of the HCQ according to the modalities of the colleagues who initiated it, Rediscussion of the indication of HCQ						No						Excluding therapeutic trial			9
a woman	10-19 years	Internal medicine	a teaching public hospital	Yes	Yes	to discuss collegially on a case-by-case basis the patients to whom HCQ will be offered	Yes	Yes		Continuation of the HCQ by ensuring the agreement of the patient and / or his entourage (trusted person / guardian)						No	As part of a therapeutic trial	As part of a therapeutic trial	As part of a therapeutic trial	As part of a therapeutic trial	As part of a therapeutic trial	Excluding therapeutic trial , As part of a therapeutic trial			6
a man	30 years or more	Internal medicine	a teaching public hospital	Yes	No		No				A collegial discussion was not organized in your department, Fear of reactions or opinions from my colleagues	No				Yes	As part of a therapeutic trial								9
a man	30 years or more	Internal medicine	a teaching public hospital	Yes	No		No				You consider it unethical to prescribe a treatment that has not been validated outside of therapeutic trials	Yes	Je ne sais pas			No	As part of a therapeutic trial					As part of a therapeutic trial			5
a man	5-9 years	Internal medicine	a teaching public hospital	Yes	Yes	to suggest that certain hospitalized patients receive HCQ according to predefined criteria	No				No indication according to current data available from medical science, You are opposed to an off-label prescription	No				No	Excluding therapeutic trial		Excluding therapeutic trial , As part of a therapeutic trial	As part of a therapeutic trial		Excluding therapeutic trial , As part of a therapeutic trial			9
a man	20-29 years	Internal medicine	a non teaching public hospital	Yes	No		No				No indication according to current data available from medical science, A collegial discussion was not organized in your department, Lack of official recommendations in favor of the prescription of HCQ (Learned Societies, Academy of Medicine, Order)	No				No									10
a woman	0-4 years	Internal medicine	a teaching public hospital	Yes	Yes	to offer all hospitalized patients to receive HCQ	Yes	Yes		Continuation of the HCQ according to the modalities of the colleagues who initiated it						No	Excluding therapeutic trial					Excluding therapeutic trial			8
a woman	10-19 years	Internal medicine	a non teaching public hospital	Yes	Yes	to discuss collegially on a case-by-case basis the patients to whom HCQ will be offered	Yes	Yes		Continuation of the HCQ according to the modalities of the colleagues who initiated it						No						Excluding therapeutic trial			8
a woman	30 years or more	Infectious Diseases	a teaching public hospital	No	No		No				No indication according to current data available from medical science, Lack of official recommendations in favor of the prescription of HCQ (Learned Societies, Academy of Medicine, Order)	No				No								Excluding therapeutic trial , As part of a therapeutic trial	6
a man	20-29 years	Internal medicine	a teaching public hospital	Yes	No		Yes	Yes		Continuation of the HCQ according to the modalities of the colleagues who initiated it						No						Excluding therapeutic trial			9
a man	10-19 years	General medicine	a non teaching public hospital	Yes	Yes	to suggest that certain hospitalized patients receive HCQ according to predefined criteria	Yes	Yes		Rediscussion of the indication of HCQ						No						Excluding therapeutic trial	Excluding therapeutic trial		8
a man	5-9 years	Internal medicine	a non teaching public hospital	Yes	Yes	never to prescribe HCQ in the department?	No				No indication according to current data available from medical science, Lack of official recommendations in favor of the prescription of HCQ (Learned Societies, Academy of Medicine, Order), according to local recommendations from infectious disease specialists, no indication outside the protocol	No				No	Excluding therapeutic trial								8
a woman	5-9 years	General medicine	a non teaching public hospital	No	No		No				No indication according to current data available from medical science, You consider it unethical to prescribe a treatment that has not been validated outside of therapeutic trials, Fear of potential side effects	No				No	Excluding therapeutic trial					Excluding therapeutic trial			7
a woman	20-29 years	Infectious Diseases	a teaching public hospital	No	Yes	to suggest that certain hospitalized patients receive HCQ according to predefined criteria	Yes	Yes		Continuation of the HCQ according to the modalities of the colleagues who initiated it, Continuation of the HCQ by ensuring the agreement of the patient and / or his entourage (trusted person / guardian), Rediscussion of the indication of HCQ						No	Excluding therapeutic trial					Excluding therapeutic trial			8
a woman	10-19 years	Internal medicine	a teaching public hospital	Yes	Yes	to leave the initiative to prescribe HCQ to the discretion of each practitioner	Yes	Yes		Continuation of the HCQ according to the modalities of the colleagues who initiated it, Continuation of the HCQ by ensuring the agreement of the patient and / or his entourage (trusted person / guardian), Rediscussion of the indication of HCQ						Yes	Excluding therapeutic trial , As part of a therapeutic trial					Excluding therapeutic trial , As part of a therapeutic trial	Excluding therapeutic trial		10
a man	30 years or more	General medicine	a non teaching public hospital	Yes	No		No				No indication according to current data available from medical science, You consider it unethical to prescribe a treatment that has not been validated outside of therapeutic trials, Fear of potential side effects	No				No								Excluding therapeutic trial , As part of a therapeutic trial	6
a woman	5-9 years	Infectious Diseases	a non teaching public hospital	Yes	Yes	to suggest that certain hospitalized patients receive HCQ according to predefined criteria	Yes	Yes		Continuation of the HCQ according to the modalities of the colleagues who initiated it						No	Excluding therapeutic trial					Excluding therapeutic trial			10
a man	10-19 years	Internal medicine	a teaching public hospital	Yes	Yes	to suggest that certain hospitalized patients receive HCQ according to predefined criteria	Yes	Yes		Rediscussion of the indication of HCQ						Yes	Excluding therapeutic trial		Excluding therapeutic trial , As part of a therapeutic trial	Excluding therapeutic trial		Excluding therapeutic trial			3
a woman	20-29 years	Geriatrics	a private hospital	No	Yes	to discuss collegially on a case-by-case basis the patients to whom HCQ will be offered	Yes	Yes		Continuation of the HCQ according to the modalities of the colleagues who initiated it						No	Excluding therapeutic trial					As part of a therapeutic trial			7
a man	30 years or more	General medicine	a teaching public hospital	No	No		No				No indication according to current data available from medical science, A collegial discussion was not organized in your department, You consider it unethical to prescribe a treatment that has not been validated outside of therapeutic trials, Lack of official recommendations in favor of the prescription of HCQ (Learned Societies, Academy of Medicine, Order)	No				No			As part of a therapeutic trial			Excluding therapeutic trial			7
a woman	0-4 years	Internal medicine	a teaching public hospital	Yes	Yes	to suggest that certain hospitalized patients receive HCQ according to predefined criteria	Yes	Yes		Rediscussion of the indication of HCQ						Yes			As part of a therapeutic trial	As part of a therapeutic trial		Excluding therapeutic trial			9
a man	20-29 years	Infectious Diseases	a teaching public hospital	Yes	Yes	to offer all hospitalized patients to receive HCQ	Yes	Yes		Continuation of the HCQ by ensuring the agreement of the patient and / or his entourage (trusted person / guardian)						No			Excluding therapeutic trial						8
a woman	20-29 years	General medicine	a non teaching public hospital	Yes	No		No				No indication according to current data available from medical science, You consider it unethical to prescribe a treatment that has not been validated outside of therapeutic trials, Lack of official recommendations in favor of the prescription of HCQ (Learned Societies, Academy of Medicine, Order), Fear of potential side effects	No				Yes								Excluding therapeutic trial , As part of a therapeutic trial	7
a woman	10-19 years	Internal medicine	a teaching public hospital	Yes	No		No				No indication according to current data available from medical science	Yes	Yes		C'est un médicament ancien avec un profil de tolérance connu et favorable	Yes								Excluding therapeutic trial , As part of a therapeutic trial	5
a woman	0-4 years	Internal medicine, Infectious Diseases	a teaching public hospital	Yes	Yes	to leave the initiative to prescribe HCQ to the discretion of each practitioner	No				No indication according to current data available from medical science, You consider it unethical to prescribe a treatment that has not been validated outside of therapeutic trials, Lack of official recommendations in favor of the prescription of HCQ (Learned Societies, Academy of Medicine, Order), Fear of potential side effects	No				Yes	Excluding therapeutic trial	As part of a therapeutic trial				Excluding therapeutic trial			7
a woman	5-9 years	Infectious Diseases	a teaching public hospital	Yes	Yes	never to prescribe HCQ in the department?	No				No indication according to current data available from medical science, You consider it unethical to prescribe a treatment that has not been validated outside of therapeutic trials, Fear of potential side effects	No				Yes	As part of a therapeutic trial	As part of a therapeutic trial				Excluding therapeutic trial			8
a man	10-19 years	Internal medicine	a private hospital	Yes	Yes	to suggest that certain hospitalized patients receive HCQ according to predefined criteria	Yes	Yes		Rediscussion of the indication of HCQ						No	Excluding therapeutic trial		Excluding therapeutic trial			Excluding therapeutic trial	As part of a therapeutic trial		8
a woman	10-19 years	Geriatrics	a teaching public hospital	Yes	No		No				No indication according to current data available from medical science, A collegial discussion was not organized in your department, Lack of official recommendations in favor of the prescription of HCQ (Learned Societies, Academy of Medicine, Order)	No				No							Excluding therapeutic trial		8
a woman	5-9 years	Internal medicine	a teaching public hospital	Yes	No		No				No indication according to current data available from medical science, Lack of official recommendations in favor of the prescription of HCQ (Learned Societies, Academy of Medicine, Order), Fear of potential side effects	No				No	Excluding therapeutic trial		As part of a therapeutic trial			Excluding therapeutic trial			7
a man	20-29 years	General medicine, Others	a non teaching public hospital	Yes	No		No				Elderly patients with multiple pathologies and lack of medical consensus.	No				No								Excluding therapeutic trial , As part of a therapeutic trial	6
a woman	20-29 years, 30 years or more	Internal medicine	a teaching public hospital	Yes	Yes	to discuss collegially on a case-by-case basis the patients to whom HCQ will be offered	Yes	Yes		Continuation of the HCQ according to the modalities of the colleagues who initiated it						No			Excluding therapeutic trial			Excluding therapeutic trial	Excluding therapeutic trial		8
a woman	10-19 years	Internal medicine, Hematology - Oncology	a teaching public hospital	Yes	Yes	to discuss collegially on a case-by-case basis the patients to whom HCQ will be offered	No				You consider it unethical to prescribe a treatment that has not been validated outside of therapeutic trials	No				No							Excluding therapeutic trial		9
a woman	20-29 years	Geriatrics	a non teaching public hospital	No	No		No				You did not ask yourself the question of prescribing, You consider it unethical to prescribe a treatment that has not been validated outside of therapeutic trials	No				No								Excluding therapeutic trial , As part of a therapeutic trial	5
a woman	5-9 years	Internal medicine	a non teaching public hospital	Yes	Yes	to suggest that certain hospitalized patients receive HCQ according to predefined criteria	Yes	Yes		Continuation of the HCQ by ensuring the agreement of the patient and / or his entourage (trusted person / guardian), Rediscussion of the indication of HCQ						No						Excluding therapeutic trial			8
a woman	20-29 years	Internal medicine	a teaching public hospital	Yes	No		No				No indication according to current data available from medical science, You were not involved in the "specific Covid-19" care of your patients	No				No								Excluding therapeutic trial	8
a woman	5-9 years	Infectious Diseases	a teaching public hospital	Yes	Yes	to discuss collegially on a case-by-case basis the patients to whom HCQ will be offered	No				No indication according to current data available from medical science, Lack of official recommendations in favor of the prescription of HCQ (Learned Societies, Academy of Medicine, Order), Refusal of the patient or his entourage, Fear of potential side effects, None of your patients met the criteria provided for in your service by you or collegially	Yes	No	No indication according to current data available from medical science, You consider it unethical to prescribe an invalid treatment outside of a therapeutic trial, Lack of official recommendations in favor of the prescription of HCQ (Learned Societies, Academy of Medicine, Order),Fear of potential side effects of HCQ		Yes	Excluding therapeutic trial , As part of a therapeutic trial	Excluding therapeutic trial , As part of a therapeutic trial	As part of a therapeutic trial			Excluding therapeutic trial , As part of a therapeutic trial			5
a man	30 years or more	Infectious Diseases, General medicine	a teaching public hospital	Yes	No		No				No indication according to current data available from medical science, You consider it unethical to prescribe a treatment that has not been validated outside of therapeutic trials	No				No								Excluding therapeutic trial , As part of a therapeutic trial	8
a man	30 years or more	Infectious Diseases	a teaching public hospital	Yes	No		No				A collegial discussion was not organized in your department, You are opposed to an off-label prescription, You consider it unethical to prescribe a treatment that has not been validated outside of therapeutic trials, Fear of potential side effects	Yes	No	A collegial discussion was not organized in your department, You are opposed to a off-label prescription, You consider it unethical to prescribe an invalid treatment outside of a therapeutic trial, Lack of official recommendations in favor of the prescription of HCQ (Learned Societies, Academy of Medicine, Order),Fear of potential side effects of HCQ		No	Excluding therapeutic trial								8
a man	5-9 years	Infectious Diseases	a non teaching public hospital	Yes	Yes	to suggest that certain hospitalized patients receive HCQ according to predefined criteria	Yes	No	None of your patients met the prescribing criteria provided for in your department	Continuation of the HCQ according to the modalities of the colleagues who initiated it						No	Excluding therapeutic trial					Excluding therapeutic trial			8
a woman	20-29 years	Internal medicine	a private hospital	Yes	Yes	to suggest that certain hospitalized patients receive HCQ according to predefined criteria	No				You were not involved in the "specific Covid-19" care of your patients	No				No								Excluding therapeutic trial	7
a woman	10-19 years	Infectious Diseases	a non teaching public hospital	No	No		No				No indication according to current data available from medical science, Fear of potential side effects	Yes	No	No indication according to current data available from medical science,Fear of potential side effects of HCQ		Yes	Excluding therapeutic trial					Excluding therapeutic trial			6
a man	20-29 years	Infectious Diseases	a non teaching public hospital	Yes	Yes	to suggest that certain hospitalized patients receive HCQ according to predefined criteria	Yes	Yes		Continuation of the HCQ by ensuring the agreement of the patient and / or his entourage (trusted person / guardian), Rediscussion of the indication of HCQ						Yes	Excluding therapeutic trial					Excluding therapeutic trial	Excluding therapeutic trial		6
a man	30 years or more	Geriatrics	a non teaching public hospital	Yes	No		No				No indication according to current data available from medical science, Lack of official recommendations in favor of the prescription of HCQ (Learned Societies, Academy of Medicine, Order)	No				No								Excluding therapeutic trial , As part of a therapeutic trial	8
a man	0-4 years	Infectious Diseases	a non teaching public hospital	No	Yes	to suggest that certain hospitalized patients receive HCQ according to predefined criteria	No				None of your patients met the criteria provided for in your service by you or collegially	No				No								Excluding therapeutic trial	8
a woman	20-29 years	Internal medicine, Infectious Diseases	a teaching public hospital	Yes	Yes	to discuss collegially on a case-by-case basis the patients to whom HCQ will be offered	Yes	Yes		Continuation of the HCQ by ensuring the agreement of the patient and / or his entourage (trusted person / guardian)						Yes	Excluding therapeutic trial		Excluding therapeutic trial						8
a man	5-9 years	Infectious Diseases	a non teaching public hospital	No	Yes	to discuss collegially on a case-by-case basis the patients to whom HCQ will be offered	No				Lack of official recommendations in favor of the prescription of HCQ (Learned Societies, Academy of Medicine, Order)	No				No								Excluding therapeutic trial , As part of a therapeutic trial	7
a man	0-4 years	Internal medicine, Infectious Diseases	a teaching public hospital, a private hospital	Yes	Yes	to suggest that certain hospitalized patients receive HCQ according to predefined criteria	Yes	Yes		Continuation of the HCQ by ensuring the agreement of the patient and / or his entourage (trusted person / guardian)						Yes	Excluding therapeutic trial , As part of a therapeutic trial	As part of a therapeutic trial				Excluding therapeutic trial	As part of a therapeutic trial		6
a man	30 years or more	Others	un hôpital privé (ou clinique privée) à but lucratif	No	Yes	never to prescribe HCQ in the department?	No				No indication according to current data available from medical science, You consider it unethical to prescribe a treatment that has not been validated outside of therapeutic trials, Lack of official recommendations in favor of the prescription of HCQ (Learned Societies, Academy of Medicine, Order)	Yes	No	No indication according to current data available from medical science, You consider it unethical to prescribe an invalid treatment outside of a therapeutic trial, Lack of official recommendations in favor of the prescription of HCQ (Learned Societies, Academy of Medicine, Order)		No						Excluding therapeutic trial			9
a man	5-9 years	Infectious Diseases	a teaching public hospital	Yes	Yes	to discuss collegially on a case-by-case basis the patients to whom HCQ will be offered	No				No indication according to current data available from medical science, Lack of official recommendations in favor of the prescription of HCQ (Learned Societies, Academy of Medicine, Order), None of your patients met the criteria provided for in your service by you or collegially	Yes	Je ne sais pas			Yes	As part of a therapeutic trial	Excluding therapeutic trial , As part of a therapeutic trial				Excluding therapeutic trial			8
a man	0-4 years	Infectious Diseases	a teaching public hospital	Yes	No		No				Lack of official recommendations in favor of the prescription of HCQ (Learned Societies, Academy of Medicine, Order), Fear of potential side effects	No				No	Excluding therapeutic trial			As part of a therapeutic trial		Excluding therapeutic trial			7
a woman	20-29 years	Infectious Diseases	a teaching public hospital	Yes	Yes	to discuss collegially on a case-by-case basis the patients to whom HCQ will be offered	Yes	Yes		Continuation of the HCQ according to the modalities of the colleagues who initiated it						No	Excluding therapeutic trial		Excluding therapeutic trial			Excluding therapeutic trial			5
a woman	0-4 years	Infectious Diseases	a non teaching public hospital	Yes	Yes	to leave the initiative to prescribe HCQ to the discretion of each practitioner	No				You consider it unethical to prescribe a treatment that has not been validated outside of therapeutic trials, Lack of official recommendations in favor of the prescription of HCQ (Learned Societies, Academy of Medicine, Order), Fear that HCQ could worsen Covid-19 disease, Fear of potential side effects	No				No	Excluding therapeutic trial	Excluding therapeutic trial				Excluding therapeutic trial			7
a man	0-4 years	Internal medicine	a teaching public hospital	Yes	No		No				Fear of reactions or opinions from my colleagues, Fear that HCQ could worsen Covid-19 disease, Fear of potential side effects	Yes	Je ne sais pas			Yes	Excluding therapeutic trial , As part of a therapeutic trial	As part of a therapeutic trial	As part of a therapeutic trial			Excluding therapeutic trial	As part of a therapeutic trial		8
a woman	5-9 years	Infectious Diseases	a teaching public hospital	Yes	No		No				No indication according to current data available from medical science, Lack of official recommendations in favor of the prescription of HCQ (Learned Societies, Academy of Medicine, Order)	No				Yes								Excluding therapeutic trial , As part of a therapeutic trial	7
a man	10-19 years	Infectious Diseases	a teaching public hospital	Yes	Yes	to suggest that certain hospitalized patients receive HCQ according to predefined criteria	Yes	Yes		Rediscussion of the indication of HCQ						Yes	Excluding therapeutic trial , As part of a therapeutic trial	As part of a therapeutic trial	Excluding therapeutic trial , As part of a therapeutic trial	As part of a therapeutic trial	As part of a therapeutic trial	Excluding therapeutic trial			8
a woman	5-9 years	Infectious Diseases	a teaching public hospital	Yes	No		Yes	Yes		Continuation of the HCQ according to the modalities of the colleagues who initiated it, Continuation of the HCQ by ensuring the agreement of the patient and / or his entourage (trusted person / guardian)						Yes				Excluding therapeutic trial					8
a man	10-19 years	Infectious Diseases	a private hospital	Yes	Yes	to suggest that certain hospitalized patients receive HCQ according to predefined criteria	Yes	Yes		Continuation of the HCQ according to the modalities of the colleagues who initiated it						Yes	As part of a therapeutic trial	As part of a therapeutic trial	Excluding therapeutic trial , As part of a therapeutic trial	Excluding therapeutic trial , As part of a therapeutic trial		As part of a therapeutic trial			8
a man	30 years or more	Infectious Diseases	un hôpital privé (ou clinique privée) à but lucratif	Yes	Yes	to discuss collegially on a case-by-case basis the patients to whom HCQ will be offered	Yes	Yes		Continuation of the HCQ according to the modalities of the colleagues who initiated it						No	Excluding therapeutic trial					Excluding therapeutic trial			9
a woman	0-4 years	Internal medicine, Others	a teaching public hospital	Yes	Je ne sais pas		No				No indication according to current data available from medical science, You consider it unethical to prescribe a treatment that has not been validated outside of therapeutic trials, Lack of official recommendations in favor of the prescription of HCQ (Learned Societies, Academy of Medicine, Order)	No				No	Excluding therapeutic trial			As part of a therapeutic trial		Excluding therapeutic trial			5
a man	0-4 years	Infectious Diseases	a teaching public hospital	No	No		No				No indication according to current data available from medical science, You consider it unethical to prescribe a treatment that has not been validated outside of therapeutic trials, Fear of potential side effects	Yes	No	No indication according to current data available from medical science, You consider it unethical to prescribe an invalid treatment outside of a therapeutic trial, Lack of official recommendations in favor of the prescription of HCQ (Learned Societies, Academy of Medicine, Order),Fear of potential side effects of HCQ		Yes						Excluding therapeutic trial , As part of a therapeutic trial			7
a woman	5-9 years	Infectious Diseases	a non teaching public hospital	Yes	No		No				Lack of official recommendations in favor of the prescription of HCQ (Learned Societies, Academy of Medicine, Order), Fear of potential side effects	No				Yes	Excluding therapeutic trial					Excluding therapeutic trial			6
a woman	5-9 years	Infectious Diseases	a non teaching public hospital	Yes	No		No				Lack of official recommendations in favor of the prescription of HCQ (Learned Societies, Academy of Medicine, Order), Fear of potential side effects	No				Yes	Excluding therapeutic trial					Excluding therapeutic trial			6
a man	30 years or more	Internal medicine	a non teaching public hospital	Yes	Yes	to leave the initiative to prescribe HCQ to the discretion of each practitioner	Yes	Yes		Continuation of the HCQ by ensuring the agreement of the patient and / or his entourage (trusted person / guardian), Rediscussion of the indication of HCQ						No								Excluding therapeutic trial , As part of a therapeutic trial	8
a woman	0-4 years	Infectious Diseases, General medicine	a teaching public hospital	No	No		No				Lack of official recommendations in favor of the prescription of HCQ (Learned Societies, Academy of Medicine, Order), Fear of potential side effects	No				No	Excluding therapeutic trial					Excluding therapeutic trial			7
a woman	20-29 years	Infectious Diseases	a non teaching public hospital	Yes	Yes	to suggest that certain hospitalized patients receive HCQ according to predefined criteria	Yes	No	None of your patients met the prescribing criteria provided for in your department	Rediscussion of the indication of HCQ						No	Excluding therapeutic trial	Excluding therapeutic trial	Excluding therapeutic trial			Excluding therapeutic trial			7
a man	30 years or more	Geriatrics	a non teaching public hospital	Yes	No		No				No indication according to current data available from medical science, You consider it unethical to prescribe a treatment that has not been validated outside of therapeutic trials, No effect in any randomized study. In addition, one of my relatives lost his eyesight due to a Chloroquine.	No				No								Excluding therapeutic trial , As part of a therapeutic trial	1
a man	5-9 years	Infectious Diseases	a teaching public hospital	Yes	No		No				No indication according to current data available from medical science, Fear of potential side effects	No				Yes								Excluding therapeutic trial	8
a woman	5-9 years	Infectious Diseases	a teaching public hospital	Yes	No		No				No indication according to current data available from medical science, You consider it unethical to prescribe a treatment that has not been validated outside of therapeutic trials, Fear of potential side effects	Yes	No	No indication according to current data available from medical science, You consider it unethical to prescribe an invalid treatment outside of a therapeutic trial,Fear of potential side effects of HCQ		Yes								Excluding therapeutic trial	6
a woman	20-29 years	General medicine	a teaching public hospital	Yes	Yes	to leave the initiative to prescribe HCQ to the discretion of each practitioner	No				You were not involved in the "specific Covid-19" care of your patients	Yes	Je ne sais pas			Yes						Excluding therapeutic trial			8
a woman	0-4 years	Infectious Diseases	a teaching public hospital	Yes	No		No				No indication according to current data available from medical science, Lack of official recommendations in favor of the prescription of HCQ (Learned Societies, Academy of Medicine, Order), Fear of potential side effects	No				Yes								Excluding therapeutic trial	8
a man	10-19 years	Infectious Diseases	a non teaching public hospital	Yes	Yes	to suggest that certain hospitalized patients receive HCQ according to predefined criteria	Yes	Yes		Continuation of the HCQ according to the modalities of the colleagues who initiated it						No	Excluding therapeutic trial		Excluding therapeutic trial			Excluding therapeutic trial			7
a woman	5-9 years	Others	a teaching public hospital, a non teaching public hospital	No	Yes	to suggest that certain hospitalized patients receive HCQ according to predefined criteria	Yes	Yes		Continuation of the HCQ according to the modalities of the colleagues who initiated it						Yes								Excluding therapeutic trial , As part of a therapeutic trial	9
a woman	0-4 years	Infectious Diseases	a teaching public hospital	No	Yes	to leave the initiative to prescribe HCQ to the discretion of each practitioner	No				You consider it unethical to prescribe a treatment that has not been validated outside of therapeutic trials, Lack of official recommendations in favor of the prescription of HCQ (Learned Societies, Academy of Medicine, Order), Fear of potential side effects	No				Yes	As part of a therapeutic trial	As part of a therapeutic trial				Excluding therapeutic trial			8
a man	10-19 years	Infectious Diseases	a teaching public hospital	Yes	No		No				No indication according to current data available from medical science, None of your patients met the criteria provided for in your service by you or collegially	No				Yes						Excluding therapeutic trial			6
a woman	5-9 years	Infectious Diseases	a non teaching public hospital	Yes	No		Yes	Yes		Rediscussion of the indication of HCQ						No	Excluding therapeutic trial			Excluding therapeutic trial		Excluding therapeutic trial	Excluding therapeutic trial		8
a woman	20-29 years	Internal medicine, Infectious Diseases	a non teaching public hospital	Yes	No		No				No indication according to current data available from medical science, You consider it unethical to prescribe a treatment that has not been validated outside of therapeutic trials	No				No								Excluding therapeutic trial , As part of a therapeutic trial	9
a man	5-9 years	Internal medicine	a teaching public hospital	Yes	Yes	never to prescribe HCQ in the department?	No				No indication according to current data available from medical science, You consider it unethical to prescribe a treatment that has not been validated outside of therapeutic trials, Lack of official recommendations in favor of the prescription of HCQ (Learned Societies, Academy of Medicine, Order), Fear of potential side effects	No				No						Excluding therapeutic trial	Excluding therapeutic trial		8
a woman	20-29 years	Internal medicine	a teaching public hospital	Yes	No		No				No indication according to current data available from medical science, You consider it unethical to prescribe a treatment that has not been validated outside of therapeutic trials	Yes	No	No indication according to current data available from medical science, You consider it unethical to prescribe an invalid treatment outside of a therapeutic trial		Yes		As part of a therapeutic trial							8
a man	10-19 years	Infectious Diseases	a teaching public hospital	Yes	Yes	to discuss collegially on a case-by-case basis the patients to whom HCQ will be offered	No				None of your patients met the criteria provided for in your service by you or collegially	Yes	Yes		Sa prescription est possible grâce un décret ministériel, Je n'aurais fait qu'appliquer l'avis de la décision collégiale, C'est un traitement recommandé par des autorités médicales et/ou de la recherche	Yes	Excluding therapeutic trial	As part of a therapeutic trial	As part of a therapeutic trial			Excluding therapeutic trial			9
a man	10-19 years	Internal medicine	a teaching public hospital	Yes	Yes	to suggest that certain hospitalized patients receive HCQ according to predefined criteria	No				Fear of potential side effects	No				No								Excluding therapeutic trial	7
a man	10-19 years	Infectious Diseases	a non teaching public hospital	Yes	Yes	to discuss collegially on a case-by-case basis the patients to whom HCQ will be offered	No				No indication according to current data available from medical science, You are opposed to an off-label prescription, You consider it unethical to prescribe a treatment that has not been validated outside of therapeutic trials, Lack of official recommendations in favor of the prescription of HCQ (Learned Societies, Academy of Medicine, Order), Fear of potential side effects	Yes	No	No indication according to current data available from medical science,You are opposed to an off-label prescription, You consider it unethical to prescribe an invalid treatment outside of a therapeutic trial, Lack of official recommendations in favor of the prescription of HCQ (Learned Societies, Academy of Medicine, Order),Fear of potential side effects of HCQ		Yes	Excluding therapeutic trial							Excluding therapeutic trial	6
a man	5-9 years	Infectious Diseases	a teaching public hospital	Yes	Yes	never to prescribe HCQ in the department?	No				No indication according to current data available from medical science, Fear of potential side effects	Yes	No	No indication according to current data available from medical science,Fear of potential side effects of HCQ		Yes				As part of a therapeutic trial					2
a woman	10-19 years	Infectious Diseases	a teaching public hospital	Yes	No		No				No indication according to current data available from medical science, Lack of official recommendations in favor of the prescription of HCQ (Learned Societies, Academy of Medicine, Order), Fear of potential side effects	No				No						Excluding therapeutic trial			7
a woman	10-19 years	Infectious Diseases	a non teaching public hospital	Yes	Yes	to discuss collegially on a case-by-case basis the patients to whom HCQ will be offered	Yes	Yes		Continuation of the HCQ according to the modalities of the colleagues who initiated it						No	Excluding therapeutic trial		Excluding therapeutic trial			Excluding therapeutic trial			8
a woman	30 years or more	Internal medicine	a non teaching public hospital	Yes	Yes	to discuss collegially on a case-by-case basis the patients to whom HCQ will be offered	Yes	Yes		Arrêt de l'HCQ étant en désaccord avec son utilisation au cours du Covid-19						No	Excluding therapeutic trial					Excluding therapeutic trial			7
a woman	0-4 years	Internal medicine	a teaching public hospital	Yes	Yes	to discuss collegially on a case-by-case basis the patients to whom HCQ will be offered	Yes	Yes		Rediscussion of the indication of HCQ						No						Excluding therapeutic trial			7
a man	10-19 years	Pulmonology	a non teaching public hospital	No	Yes	to offer all hospitalized patients to receive HCQ	Yes	Yes		Continuation of the HCQ by ensuring the agreement of the patient and / or his entourage (trusted person / guardian)						Yes								Excluding therapeutic trial , As part of a therapeutic trial	8
a man	30 years or more	General medicine, Others	a non teaching public hospital	No	No		No				No indication according to current data available from medical science, Lack of official recommendations in favor of the prescription of HCQ (Learned Societies, Academy of Medicine, Order)	No				No								Excluding therapeutic trial , As part of a therapeutic trial	8
